# Supplementary material for: Morphology and articular configuration of the ceratopsid (Dinosauria: Ornithischia) lower hindlimb as revealed by a specimen from the Upper Cretaceous Dinosaur Park Formation of southern Alberta, Canada
Source: PLoS One. 2026 Jul 29;21(7):e0353362. doi: 10.1371/journal.pone.0353362 (PMC13419231; doi:10.1371/journal.pone.0353362)
Supplement: S1 File — Note that the model has been decimated from the one used to create the figures to facilitate easier access and to comply with file size limitations. (ZIP) [file pone.0353362.s001.zip]

Archive with 1 entries (1 files):
- Ceratopsid Lower Leg based on UALVP 42.obj
