# Supplementary material for: Morphology and articular configuration of the ceratopsid (Dinosauria: Ornithischia) lower hindlimb as revealed by a specimen from the Upper Cretaceous Dinosaur Park Formation of southern Alberta, Canada
Source: PLoS One. 2026 Jul 29;21(7):e0353362. doi: 10.1371/journal.pone.0353362 (PMC13419231; doi:10.1371/journal.pone.0353362)
Supplement: S1 File — Note that the model has been decimated from the one used to create the figures to facilitate easier access and to comply with file size limitations. (ZIP) [file pone.0353362.s001.zip › Ceratopsid Lower Leg based on UALVP 42.obj]

####
#
# OBJ File Generated by Meshlab
#
####
# Object Ceratopsid Lower Leg based on UALVP 42--849998 faces.obj
#
# Vertices: 379410
# Faces: 849998
#
####
vn -0.1923001 0.4177788 -0.8879648
v 8.9517822 -16.5360565 12.1826954
vn -0.2222581 0.3704231 -0.9018803
v 8.4423418 -16.9083900 12.2128992
vn -0.3218147 0.2626892 -0.9096316
v 8.3853073 -17.1342087 12.1933889
vn -0.3452490 0.6452734 -0.6814877
v 8.4735880 -16.7378082 12.3295851
vn -0.0045442 -0.2055544 -0.9786352
v 8.3416977 -17.3361912 12.1732388
vn -0.2920170 0.2215374 -0.9304017
v 7.7405996 -17.4729500 12.2461243
vn -0.2566760 0.3566880 -0.8982712
v 7.2923226 -17.4359570 12.4050751
vn -0.4972497 -0.2492604 -0.8310307
v 7.3220711 -17.5715027 12.4189024
vn -0.1851655 -0.3389336 -0.9224087
v 7.0401492 -17.5115738 12.4967079
vn -0.4224070 -0.1773255 -0.8888915
v 6.8770714 -17.4922543 12.5348530
vn -0.3288855 0.9354401 -0.1295619
v 7.1893816 -17.4019222 12.4912195
vn -0.5927517 -0.2896539 -0.7514959
v 6.9479213 -17.6280212 12.5642090
vn -0.6716781 0.0363613 -0.7399503
v 6.8680744 -17.2018986 12.6712046
vn -0.2447083 -0.0149382 -0.9694816
v 7.1601586 -17.1866188 12.5647831
vn -0.2776490 -0.5261968 -0.8037587
v 6.5854192 -17.4825611 12.6989985
vn -0.1277689 0.9056039 -0.4044215
v 6.7273512 -17.3843670 12.6285515
vn 0.0549332 0.1664789 -0.9845136
v 9.0393667 -16.8110046 12.1228418
vn 0.2453800 -0.1799063 -0.9525872
v 9.0371094 -17.0515881 12.1093912
vn 0.0310676 -0.0977126 -0.9947296
v 8.8144999 -17.1576138 12.1466980
vn -0.4973640 0.7411192 -0.4509671
v 8.8370676 -16.4451790 12.3870029
vn -0.4728074 0.5686222 -0.6731434
v 8.6979675 -16.6937027 12.2416239
vn -0.1671228 0.2506930 -0.9535319
v 8.5570889 -16.9754200 12.1937027
vn -0.0413289 -0.0939099 -0.9947225
v 8.5830088 -17.2523041 12.1303949
vn 0.1070278 -0.4057628 -0.9076903
v 8.1524858 -17.5353069 12.1913795
vn -0.5123784 0.3344154 -0.7909708
v 8.0781622 -17.0108929 12.3749762
vn -0.2121235 0.2504630 -0.9446015
v 8.0373945 -17.4024544 12.1973238
vn -0.1805293 -0.6051216 -0.7753948
v 7.7406182 -17.6983547 12.3134975
vn -0.2541604 0.7603500 -0.5977210
v 7.9134154 -17.3119068 12.3253345
vn -0.2760944 -0.1679134 -0.9463493
v 7.5291700 -17.5818367 12.3472986
vn -0.1182580 0.8170708 -0.5642787
v 7.4537592 -17.1691265 12.5998125
vn 0.2049276 0.7924214 -0.5745198
v 7.2484436 -17.1502342 12.6081772
vn -0.4615875 0.4497555 -0.7646286
v 7.3075080 -17.3262577 12.5135183
vn -0.3630324 -0.8250174 -0.4330747
v 7.0669117 -17.7509384 12.5964231
vn -0.4299237 -0.2410696 -0.8700868
v 7.2946100 -17.6672440 12.4443207
vn 0.0112024 0.7753735 -0.6314036
v 7.1118059 -17.0776577 12.6774759
vn 0.3983873 0.9166318 0.0327679
v 6.8612585 -17.3771629 12.6868973
vn 0.1999682 -0.9015691 0.3836482
v 6.8427615 -17.2272472 12.8266382
vn 0.5665439 0.8236443 -0.0252602
v 6.6779914 -17.3552475 12.7552280
vn -0.4599809 -0.2586759 -0.8494141
v 6.4945598 -17.5557098 12.7111177
vn -0.3158821 0.6353192 -0.7046900
v 6.4560509 -17.2808228 12.8357382
vn 0.3837345 0.4663983 -0.7970072
v 9.2110872 -16.3776989 12.2362652
vn 0.4208652 0.1381467 -0.8965423
v 9.2730322 -16.6145954 12.2652063
vn 0.4854876 0.1293945 -0.8646148
v 9.2758780 -16.7545185 12.2070456
vn -0.4751031 0.8063338 -0.3522823
v 8.5661116 -16.5187874 12.6200953
vn 0.0395982 -0.5368808 -0.8427284
v 8.4627476 -17.3964138 12.1981478
vn -0.1136036 -0.8957743 -0.4297471
v 8.3125782 -17.4998779 12.2657633
vn -0.4270393 0.7449465 -0.5125351
v 8.2655582 -16.7259140 12.5347672
vn -0.5949022 0.3347999 -0.7307534
v 7.8642797 -16.9730434 12.5235538
vn -0.6048410 0.3746902 -0.7026910
v 7.8971915 -17.2124519 12.5120573
vn 0.1482967 0.9648368 -0.2170209
v 7.7354531 -17.1997242 12.6151428
vn -0.0012568 0.7744512 -0.6326325
v 7.4769502 -17.0683956 12.7396545
vn -0.0661957 0.8635696 -0.4998658
v 7.3690066 -17.1706924 12.7241144
vn -0.6320997 -0.3146216 0.7081407
v 7.3239732 -17.4490738 12.6497421
vn -0.0051176 0.8449084 -0.5348867
v 6.9919696 -16.9551907 12.8694592
vn 0.2602248 0.9549171 -0.1428862
v 7.1676488 -17.0074253 12.7901964
vn 0.3680928 0.8327264 0.4136116
v 7.0511165 -17.5278187 12.6746960
vn -0.4012350 0.4792107 -0.7806200
v 6.8388276 -17.0693665 12.8198671
vn -0.2127166 -0.2370172 -0.9479317
v 6.7327514 -17.2698784 12.7805872
vn -0.7503098 0.1497135 -0.6439108
v 6.6621413 -17.1650124 12.8440247
vn -0.5371796 0.3668215 -0.7595262
v 6.5958428 -17.1027088 12.9410143
vn 0.2489160 0.7490595 -0.6139631
v 6.5289440 -17.2265339 12.8830070
vn -0.9126425 -0.1034185 -0.3954596
v 6.2719736 -17.3161221 12.9547548
vn -0.1374480 0.8743225 -0.4654764
v 9.1490936 -16.3320198 12.2837877
vn 0.2656849 -0.6597109 -0.7029887
v 8.9622746 -17.4060040 12.2311182
vn -0.5578673 0.7937687 0.2423124
v 8.3873339 -17.1138039 12.3812780
vn 0.2746890 -0.6650353 -0.6944596
v 8.3526020 -17.6454716 12.3342400
vn -0.3079338 -0.8935929 -0.3266015
v 8.3429499 -17.0473289 12.4863462
vn 0.2791684 -0.7214551 0.6336936
v 8.1531038 -17.0857697 12.4598379
vn -0.2004592 0.9771387 0.0708245
v 8.1326303 -17.1640491 12.5687027
vn 0.0919909 0.4995148 0.8614074
v 8.1739464 -17.5532112 12.3402433
vn 0.2591529 -0.7561634 0.6008800
v 8.1965704 -17.4319801 12.3672056
vn 0.4992367 -0.5478600 0.6712766
v 7.8791480 -17.6168861 12.3807535
vn -0.5051598 0.7355349 0.4514445
v 8.0093937 -17.2020264 12.5329924
vn 0.2685468 0.6159889 0.7405675
v 7.8632622 -17.2279758 12.6047125
vn -0.5690266 0.7372529 -0.3642347
v 7.8058414 -16.8294697 12.7081366
vn -0.7883092 0.0527480 -0.6130141
v 7.7181630 -17.0713158 12.6661568
vn -0.0844310 -0.5259799 0.8462958
v 7.4476347 -17.4728088 12.5463858
vn -0.2380144 -0.8232874 -0.5153126
v 7.4854050 -17.7894573 12.5404816
vn -0.6433926 -0.7643248 0.0430547
v 7.2453690 -17.2893372 12.6617165
vn 0.1972643 0.8767473 -0.4386355
v 7.2870431 -17.0800762 12.7842655
vn -0.6520223 -0.1537894 -0.7424390
v 7.2291183 -17.6691189 12.6230373
vn 0.1521485 0.9697242 0.1910128
v 7.2535849 -17.0353279 12.9103203
vn 0.4639053 0.7870539 0.4066177
v 7.1635647 -17.0338268 12.8582268
vn -0.8610607 0.4967202 0.1088278
v 7.1654181 -17.1055851 12.8668079
vn 0.1059830 -0.9138168 -0.3920543
v 7.0835261 -17.3344803 12.6934853
vn -0.0806889 -0.2309946 0.9696034
v 6.9667530 -17.2254963 12.7839327
vn -0.3457677 -0.8701474 -0.3511243
v 6.9649315 -17.7037811 12.6992874
vn -0.5053859 0.8488979 0.1547821
v 6.9712191 -17.2909470 12.8816633
vn -0.9614646 0.2609162 -0.0866524
v 6.9042869 -17.3329830 12.8213444
vn -0.6562997 0.7259859 0.2054635
v 6.8184028 -17.4111614 12.8894234
vn 0.8464527 0.5307457 -0.0427417
v 6.9629030 -17.5583706 12.8685236
vn 0.9374822 0.1408355 -0.3182648
v 6.8049526 -17.3081188 12.8492861
vn -0.3631830 -0.9293606 0.0662343
v 6.6651177 -17.5831013 12.7539883
vn 0.1973961 -0.5947888 0.7792696
v 6.6781201 -17.3766365 12.8615522
vn -0.3385398 -0.8674644 0.3645497
v 6.7011042 -17.2328968 12.9274378
vn 0.2451254 -0.5390623 0.8058074
v 6.6139798 -17.4674282 12.8684940
vn 0.1118648 -0.9653204 0.2358873
v 6.5058398 -17.6142883 12.8330250
vn -0.6573955 0.6676241 -0.3494414
v 6.4799848 -17.1139050 13.0693092
vn -0.7010977 0.5460243 -0.4586060
v 6.1848903 -17.1296902 13.1339407
vn -0.3534519 0.1970796 -0.9144569
v 6.1234217 -17.5498066 12.9432468
vn 0.3890171 0.5907802 -0.7068554
v 6.2990093 -17.4917202 12.9470062
vn -0.1870310 -0.2415716 -0.9521884
v 6.3566885 -17.7691631 12.9378004
vn -0.5633084 -0.8179095 0.1170806
v 6.2359238 -17.2868271 13.0459671
vn -0.4186275 0.1423258 -0.8969361
v 6.0001001 -17.5272884 13.0516186
vn 0.4191101 0.2591757 -0.8701578
v 6.1759682 -17.2970085 13.1220722
vn -0.1839003 0.6465894 -0.7403396
v 5.9062471 -17.1515274 13.1907253
vn -0.1479163 0.3149942 -0.9374964
v 5.9766798 -17.3474369 13.0670729
vn -0.4413775 0.2081968 -0.8728345
v 3.9858818 -17.0095119 13.8485088
vn 0.6260308 -0.2467594 -0.7397265
v 9.3783102 -17.0770454 12.3036060
vn 0.4191967 -0.5441945 -0.7267232
v 9.1264906 -17.3103180 12.2675343
vn 0.3726720 -0.6481771 0.6640648
v 7.9984765 -17.1369438 12.5502396
vn 0.4058399 -0.9126768 0.0481166
v 8.1244860 -17.4226589 12.5146713
vn -0.1551762 0.8295765 0.5363985
v 8.0014095 -17.6985035 12.5022449
vn -0.4270668 0.8837517 -0.1913035
v 8.4678526 -16.5303726 12.7660723
vn -0.0764560 -0.9002618 0.4285830
v 7.8729615 -17.0961838 12.7028408
vn 0.1528943 0.7067171 0.6907781
v 7.2988439 -17.5988560 12.6555367
vn -0.4352249 0.8167617 -0.3787870
v 7.4381518 -16.9547253 12.8713503
vn -0.7244011 -0.6609263 0.1960090
v 7.3710895 -17.4273014 12.7408400
vn 0.8683379 -0.4782546 -0.1313841
v 6.9801507 -17.4091873 12.8815842
vn -0.0552385 -0.7958611 0.6029544
v 7.0661521 -17.0983601 12.9319143
vn -0.5749294 -0.5883161 0.5686303
v 6.8532863 -17.5539608 12.8821154
vn -0.6577255 0.2022923 0.7255861
v 6.7497826 -17.4240208 12.8520756
vn -0.2346350 -0.1952393 0.9522752
v 6.7513838 -17.5304031 12.9117308
vn -0.1428667 -0.7154225 0.6839297
v 6.4124069 -17.4145164 12.9732094
vn 0.5387711 -0.5716439 0.6188288
v 6.5588331 -17.3385086 13.0185900
vn 0.4596089 0.4199008 -0.7825874
v 6.4176927 -17.6932087 12.9354763
vn 0.3892724 0.9199255 -0.0469488
v 6.3543463 -17.1040688 13.1855497
vn -0.6389996 0.5060661 0.5792897
v 6.4735484 -17.1370659 13.1905050
vn 0.4394179 -0.7646526 0.4714004
v 6.4686260 -17.2355537 13.1891050
vn -0.4064528 -0.3435508 -0.8466221
v 6.0883269 -17.7303791 13.0039539
vn -0.5857660 0.5350617 -0.6087587
v 5.7310185 -17.0822563 13.3544645
vn -0.5450788 0.2634698 -0.7959101
v 5.6525741 -17.3536243 13.2640448
vn -0.5630031 0.4155071 -0.7144098
v 5.4845080 -17.4446869 13.3832035
vn -0.0308772 0.1924614 -0.9808186
v 4.2059603 -17.0540905 13.7910805
vn -0.1943978 0.3268108 -0.9248807
v 4.4225535 -17.2956581 13.7327471
vn -0.6335395 -0.2704821 -0.7248912
v 4.0678334 -17.2049637 13.8918676
vn -0.1516851 0.8375233 -0.5249251
v 4.1280012 -16.8681850 14.0392904
vn -0.2680988 0.6819918 -0.6804485
v 3.9598956 -16.8948612 13.9665298
vn -0.6973203 0.2743764 -0.6621647
v 3.7926443 -16.8646698 14.0579624
vn -0.7799241 -0.1935119 -0.5952072
v 3.8267550 -17.0192699 14.0045881
vn 0.4538136 0.8104323 -0.3704764
v 9.4883862 -16.2549248 12.6606064
vn -0.3562155 0.9176000 -0.1764106
v 8.8219728 -16.3049107 12.8124723
vn 0.2553935 -0.8004377 -0.5422856
v 8.6331806 -17.5216312 12.3646317
vn -0.0187641 -0.7815724 0.6235324
v 8.3977442 -17.4223061 12.4422264
vn -0.6692692 0.0352859 -0.7421817
v 8.2742777 -17.1083565 12.5520220
vn 0.6557622 0.5601473 0.5061729
v 8.0641041 -17.1323681 12.6515942
vn -0.1674194 0.8340648 0.5256490
v 8.0097103 -17.1706448 12.7007523
vn 0.0616430 0.9620867 -0.2656864
v 7.8282862 -17.2561131 12.7332993
vn -0.1424791 -0.9272915 -0.3461652
v 7.6932654 -17.9146442 12.6156225
vn 0.5996108 0.3361420 0.7262751
v 7.7923913 -17.6814747 12.4234915
vn 0.1631579 0.4437044 -0.8811958
v 7.6892934 -17.1487064 12.7669554
vn -0.1323204 0.4402588 -0.8880673
v 7.7164698 -16.8474083 12.9037104
vn -0.5630350 0.3001268 -0.7700102
v 7.5574174 -16.8855839 12.9230156
vn -0.0738585 0.9782678 0.1937448
v 7.3827186 -17.1525249 12.9875259
vn 0.4525454 -0.8746403 0.1738014
v 7.1188240 -17.2798672 13.0020504
vn 0.5860370 -0.5524172 -0.5927866
v 6.9976320 -17.2882175 13.0239983
vn 0.8155317 0.5775869 0.0360769
v 7.0995526 -16.9449100 12.9633293
vn 0.4845769 -0.8747226 -0.0067583
v 7.1566706 -16.8289471 13.0968142
vn -0.0037478 0.9769177 0.2135829
v 7.1604500 -17.0173836 13.0120659
vn -0.9071791 0.3271743 -0.2645432
v 7.0985065 -17.1357994 13.0029097
vn -0.0700962 0.7209395 -0.6894439
v 7.0216222 -16.7421169 13.1206636
vn 0.8177527 -0.3746982 0.4369004
v 6.9175816 -16.9520321 13.1309948
vn -0.5439672 -0.7683747 -0.3371946
v 6.8095632 -17.5562954 12.6882849
vn 0.1078061 0.9811617 -0.1603113
v 6.8455043 -17.3316097 13.0124083
vn 0.3449459 0.9330651 0.1019892
v 6.7275004 -17.3015652 13.0075970
vn 0.4736141 -0.6972051 0.5381402
v 6.6775346 -17.0877991 13.0845499
vn 0.8636745 0.4422510 0.2418274
v 6.6374445 -17.1560745 13.1249990
vn -0.7783909 0.1881007 -0.5989372
v 6.4703059 -17.0055676 13.1538010
vn -0.8491090 -0.3515764 -0.3942181
v 6.4723945 -17.0653820 13.2482214
vn -0.1465714 0.6051065 -0.7825363
v 6.3065848 -17.0364151 13.2417450
vn -0.8821971 -0.4522913 -0.1309991
v 6.1547933 -17.0519676 13.3606625
vn 0.7746521 0.6287454 -0.0677745
v 6.1864619 -17.2605076 13.3475151
vn -0.4109722 -0.2458284 -0.8778783
v 5.8816266 -17.7030163 13.0849905
vn -0.3712486 0.7175564 -0.5893108
v 5.7436600 -16.9389305 13.5262699
vn -0.0844616 0.3375106 -0.9375249
v 5.0507622 -17.3330078 13.5758305
vn -0.1201055 0.3970277 -0.9099141
v 4.9164057 -17.3028316 13.5756969
vn -0.1012147 0.2929430 -0.9507576
v 5.1670866 -17.5004902 13.4804039
vn -0.0752830 0.6258224 -0.7763239
v 4.9364448 -17.0720787 13.6448298
vn -0.1546721 0.1564824 -0.9754947
v 5.0142345 -17.4999084 13.4751358
vn -0.4625798 0.5559408 -0.6906155
v 4.7156343 -17.1269436 13.7190084
vn -0.3233140 -0.1592079 -0.9328027
v 4.5227737 -17.5502892 13.6861286
vn 0.2841403 0.4040245 -0.8694990
v 4.3156943 -17.0987968 13.8418818
vn 0.0626162 0.4924210 -0.8681018
v 4.4953966 -16.8873749 13.9447451
vn 0.0503587 0.6663834 -0.7439067
v 4.2582917 -16.9185390 13.8552332
vn -0.1261362 0.7530586 -0.6457496
v 3.8004992 -16.7413445 14.1599340
vn 0.1189747 0.9734279 -0.1956610
v 9.3866673 -16.2059650 12.7433119
vn 0.1219843 -0.8030007 0.5833607
v 8.4806681 -17.4105377 12.3976259
vn 0.3048818 -0.9076991 -0.2883219
v 8.4036064 -17.6974068 12.4586725
vn 0.1825815 -0.8949515 -0.4070945
v 8.0930843 -17.8036671 12.4757233
vn -0.3107503 0.9158980 0.2540968
v 8.2783260 -17.6566086 12.5413399
vn -0.2938653 -0.8844491 0.3624820
v 8.1759462 -17.0387115 12.6541901
vn -0.3279007 -0.9430220 0.0564865
v 8.1507483 -16.9453144 12.7781315
vn -0.5108954 0.8521817 0.1130147
v 8.0941925 -16.6583157 12.9114809
vn -0.0644105 0.9738442 -0.2178963
v 8.1213646 -17.1861172 12.8849106
vn 0.6582695 -0.5759158 0.4847704
v 8.0315475 -17.0347614 12.6929846
vn 0.6188346 -0.6735051 -0.4042704
v 7.9955411 -17.0689449 12.8391571
vn 0.0001818 0.6800436 -0.7331718
v 7.9838967 -17.1503086 12.8597851
vn 0.0143372 -0.4003367 -0.9162560
v 7.9420824 -17.0588303 12.9118414
vn 0.4917427 0.8102404 0.3189038
v 7.7025194 -17.8125648 12.6702175
vn -0.1331873 0.4818270 -0.8660854
v 7.6506238 -16.7276783 12.8916149
vn -0.3417361 0.5212548 -0.7819911
v 7.6085734 -16.9855251 12.8890858
vn -0.7365947 0.4361270 0.5169348
v 7.4945307 -17.5556965 12.6198053
vn -0.2420204 -0.9624579 -0.1228862
v 7.4952569 -17.8933849 12.8792295
vn -0.7615575 0.3127290 -0.5676538
v 7.4957247 -16.6726360 13.0768881
vn -0.9213850 0.3881845 -0.0190380
v 7.4862237 -16.9018764 13.0502424
vn -0.9824960 -0.1841025 -0.0284254
v 7.4717236 -17.3962231 13.1189909
vn -0.3358070 -0.9312677 -0.1413304
v 7.1944060 -17.8191528 12.7993164
vn 0.3688387 -0.5044459 -0.7807000
v 7.3224154 -16.7648830 13.0740862
vn -0.2696818 0.7544612 -0.5983813
v 7.4085259 -16.5989952 13.1964931
vn -0.3334938 -0.9370394 0.1036297
v 7.0752525 -17.7731857 12.8947449
vn 0.9874707 0.1232750 -0.0985137
v 6.9606390 -17.3970070 13.1730576
vn -0.4964375 0.8021858 -0.3317345
v 6.9783349 -17.2310505 13.0554686
vn -0.3937578 0.7885191 -0.4724325
v 6.8322606 -16.8395519 13.0933599
vn 0.2084023 -0.8569623 0.4713642
v 6.8644767 -17.0666676 13.0847511
vn -0.5826786 -0.8110810 -0.0513158
v 6.8049550 -17.3923855 13.1800184
vn 0.2809293 -0.0769389 -0.9566395
v 6.6413918 -17.9195328 12.9771175
vn -0.1123618 -0.5524748 -0.8259215
v 6.4654865 -17.9074402 12.9488449
vn 0.3361858 -0.9205609 -0.1988637
v 6.5966926 -17.2869530 13.0311203
vn -0.3608410 -0.8598003 0.3612994
v 6.2751007 -17.2266006 13.2363396
vn 0.3594758 -0.5392694 -0.7615548
v 6.3165178 -17.0799351 13.3803034
vn -0.1690137 0.8495523 -0.4996953
v 6.4284105 -16.8823223 13.3596506
vn -0.3450894 -0.6674479 -0.6598686
v 5.7487164 -17.9398842 13.3027430
vn 0.4376480 0.8547471 -0.2790552
v 5.9670186 -17.0054245 13.3992014
vn -0.5007603 0.0745764 -0.8623674
v 5.4983602 -17.6284122 13.2771769
vn -0.4358933 -0.4916393 -0.7538487
v 5.5091004 -17.7812157 13.3248224
vn -0.3757543 0.7464695 -0.5491740
v 5.5512037 -17.0261078 13.6046238
vn -0.3716854 -0.0857603 -0.9243891
v 5.2429657 -17.6795177 13.3984365
vn -0.2866282 0.4205051 -0.8608251
v 5.3776007 -17.2915382 13.4955139
vn -0.3391218 -0.1729020 -0.9247169
v 4.8589997 -17.6396790 13.5174828
vn -0.2347966 -0.7913669 -0.5644547
v 4.9309473 -17.8312626 13.5911970
vn -0.1176793 0.7548757 -0.6452242
v 4.7609611 -16.8321857 13.9437990
vn -0.3289950 0.5552619 -0.7638367
v 4.7009606 -17.0358200 13.8964186
vn -0.1055336 0.5946512 -0.7970274
v 4.5264206 -17.1197395 13.8334789
vn -0.4149602 -0.0723658 -0.9069571
v 4.3302579 -17.4636440 13.7372770
vn -0.7698677 -0.3152147 -0.5549265
v 4.0895519 -17.4357853 13.9060936
vn 0.6735565 -0.1015702 -0.7321237
v 9.5508757 -16.7365646 12.4561939
vn 0.6550843 0.5456102 -0.5226607
v 9.5785255 -16.3980808 12.5819502
vn 0.6391237 -0.4965051 -0.5873700
v 9.4906321 -17.2634602 12.5634661
vn 0.2985317 -0.8188015 -0.4903498
v 9.0114279 -17.4801941 12.5102539
vn -0.3780849 0.5209141 0.7653106
v 8.5555458 -17.4788227 12.3938637
vn -0.4668033 0.8472005 0.2536653
v 8.4831200 -17.5252209 12.5201607
vn -0.0954958 -0.9490989 0.3001529
v 8.4856043 -17.3936272 12.5858316
vn -0.6143270 0.7890060 -0.0084848
v 8.5466013 -16.4502277 12.9382629
vn 0.4441475 -0.8924975 -0.0786204
v 8.0285358 -17.5872154 12.8641453
vn -0.2203531 0.9576119 0.1855373
v 7.8927765 -17.8000660 12.6811180
vn 0.4267417 -0.8854813 0.1838868
v 7.7799911 -17.6320724 12.7699451
vn 0.0972736 0.9698843 0.2232987
v 7.3411827 -17.7616234 12.9600449
vn -0.9557927 -0.2030190 -0.2127055
v 7.5038443 -16.7206554 13.0993967
vn 0.2492345 0.9583691 0.1393229
v 7.2490802 -17.0412235 13.2573938
vn -0.7312492 -0.6741881 0.1036582
v 6.9736571 -17.5623569 13.1568460
vn 0.8698030 -0.4792629 0.1172601
v 6.9105024 -17.0978699 13.2136869
vn 0.2393633 0.8870933 -0.3946780
v 6.7370734 -17.7682247 13.2013950
vn 0.7750131 -0.4553329 0.4382084
v 6.5312610 -17.0445309 13.2859583
vn 0.5441507 0.8268729 0.1420611
v 6.4971600 -17.6733055 13.1180573
vn -0.3767569 0.8465627 -0.3760131
v 6.6120524 -16.8422260 13.3393984
vn 0.6940421 0.6813972 -0.2323863
v 6.4434938 -17.5657616 13.2098541
vn 0.4397078 0.5916393 -0.6757367
v 6.1695271 -17.3561783 13.0892687
vn 0.1567855 -0.2793592 0.9472997
v 6.1582513 -17.5572109 13.1628036
vn 0.3588721 0.5858436 0.7266348
v 6.1130147 -17.8188572 13.1557713
vn -0.1190092 0.6307555 0.7668014
v 6.2528863 -17.7990189 13.1986637
vn -0.2405001 -0.7878731 -0.5669354
v 6.1557007 -17.9580727 13.1877689
vn -0.6421216 -0.7640818 -0.0621203
v 6.1735654 -17.0565529 13.5454512
vn 0.3242788 -0.9101568 0.2577941
v 6.0840311 -17.3604164 13.3588963
vn -0.2060290 -0.6853660 0.6984451
v 6.1291614 -17.4899788 13.2479267
vn 0.6899639 -0.1447750 0.7092180
v 5.8657470 -17.6973152 13.2426901
vn -0.8068748 0.0109580 -0.5906209
v 6.0705504 -16.9204311 13.4254503
vn -0.5169062 0.7929485 -0.3225530
v 6.0276170 -16.8067932 13.5489235
vn 0.3006794 -0.7784449 0.5510132
v 5.9639478 -17.4959507 13.4331150
vn 0.4005013 -0.3946427 0.8269558
v 5.8113317 -17.7140636 13.3505049
vn 0.2973651 -0.0687789 0.9522833
v 5.5937662 -17.6771946 13.3949280
vn -0.6895210 -0.7175588 0.0983373
v 5.5984855 -16.9714680 13.7484484
vn -0.4209473 -0.6607909 -0.6214168
v 5.4044418 -17.8573914 13.4877825
vn -0.1744348 0.7315698 -0.6590737
v 5.2849026 -17.0566998 13.6761503
vn 0.0334884 0.8303311 -0.5562633
v 4.4217753 -16.7567215 14.1039848
vn -0.5318133 -0.5606545 -0.6346977
v 4.4180017 -17.7163658 13.7544146
vn 0.2041940 0.7371351 -0.6441558
v 4.3520875 -16.6119118 14.2691059
vn -0.1948914 0.7098055 -0.6769000
v 4.2058396 -16.5708809 14.2690535
vn -0.2740314 0.8452538 -0.4587515
v 4.0999064 -16.7343254 14.2681608
vn -0.8150231 -0.4962677 -0.2990915
v 3.9812665 -17.3125153 14.1115055
vn -0.8526738 -0.1384349 -0.5037690
v 4.1797051 -16.6356030 14.3086853
vn -0.0921430 0.5965828 -0.7972445
v 3.9744418 -16.6053238 14.3169756
vn -0.0901769 0.7512141 -0.6538696
v 3.8091500 -16.5698681 14.4003639
vn -0.7804013 -0.5932872 -0.1974439
v 3.8263838 -17.2411308 14.2983952
vn -0.7243300 0.4332100 -0.5363536
v 3.6243801 -16.6480255 14.4176502
vn -0.9493458 -0.1610131 -0.2698469
v 3.6211271 -16.8387432 14.4506598
vn 0.4172385 -0.7382358 -0.5300189
v 9.2614651 -17.3725700 12.5380487
vn 0.2341988 -0.8523098 -0.4676740
v 8.6813450 -17.6104069 12.5448008
vn -0.2340074 -0.8759463 0.4218514
v 8.6291075 -17.3496132 12.5998697
vn -0.2529551 0.9412454 0.2237650
v 8.5611877 -17.4877567 12.5954208
vn -0.4737625 0.8232935 0.3126290
v 8.4628191 -16.5490208 12.9950647
vn -0.9539652 0.0310404 -0.2983066
v 8.2515373 -17.0841827 12.8999138
vn 0.4055468 -0.7708330 -0.4912722
v 8.1061516 -16.9807968 12.9019089
vn -0.1806970 0.8007746 -0.5710592
v 8.2185869 -16.5654926 13.0035038
vn -0.1505212 0.8097086 -0.5671996
v 7.9240394 -16.7463703 13.0111446
vn -0.0660461 0.7480630 -0.6603331
v 7.8810740 -16.6690636 13.0180273
vn -0.9457968 0.2900085 0.1461627
v 7.5632372 -17.6757793 12.9390335
vn -0.4013897 -0.9130444 0.0723626
v 7.2202353 -17.8832340 12.9944868
vn 0.4499833 0.8819917 -0.1400204
v 7.0755825 -17.6102982 13.0742178
vn -0.5903823 -0.7730112 0.2321693
v 6.9634385 -17.7729511 13.0048027
vn 0.6249276 -0.7799466 -0.0338940
v 7.0561213 -17.2964706 13.1991339
vn 0.6127872 -0.6064838 0.5066254
v 6.8430414 -16.8853760 13.3045578
vn 0.3760120 -0.6010963 0.7051938
v 6.8795595 -16.9846611 13.2755642
vn 0.2104919 0.9774689 -0.0157382
v 6.8243494 -17.2834759 13.4772062
vn 0.3330646 -0.7506582 0.5705965
v 6.7439699 -16.9706821 13.4404621
vn -0.0822586 0.6232548 0.7776806
v 6.4162321 -17.7722626 13.1575575
vn -0.0557987 -0.9507367 -0.3049364
v 6.4190083 -18.0074100 13.1884727
vn 0.6330600 0.7560552 0.1661793
v 6.6514821 -17.2321224 13.4597225
vn -0.1446871 -0.8184000 0.5561358
v 6.4187417 -17.6651402 13.1963558
vn -0.2295963 0.9723569 0.0425171
v 6.5205050 -16.8170166 13.5653343
vn -0.0479466 -0.9647506 -0.2587611
v 6.4421449 -17.1889458 13.3570509
vn -0.4101440 -0.9094599 -0.0682984
v 6.4674573 -17.2186108 13.5579357
vn 0.5380613 0.1209110 0.8341886
v 6.0374775 -17.6845379 13.2592535
vn 0.5003346 -0.0495288 0.8644143
v 5.8196197 -17.5641556 13.3572693
vn 0.6304327 -0.5039213 0.5904389
v 5.9402375 -17.6548290 13.4249992
vn -0.4038166 0.8556440 -0.3237367
v 6.0266576 -16.8107204 13.7264805
vn -0.9252387 -0.3268371 -0.1926419
v 5.9939828 -16.9137020 13.6953583
vn 0.0308597 -0.2843523 0.9582231
v 5.7038550 -17.2992268 13.4832430
vn -0.0259111 0.8606011 -0.5086200
v 5.6868281 -16.8387375 13.7452593
vn 0.1913514 -0.3530221 0.9158384
v 5.6425533 -17.4909096 13.5122013
vn 0.8327178 0.1741508 0.5255974
v 5.4693871 -17.6610088 13.5035315
vn 0.6734968 -0.0139181 0.7390592
v 5.5849180 -17.1200142 13.7380285
vn -0.2329142 0.6875885 -0.6877304
v 5.4867077 -16.8801937 13.8069277
vn -0.1732268 0.8021872 -0.5713915
v 5.2570524 -16.9763737 13.8227968
vn 0.0212426 0.8271141 -0.5616326
v 4.9697075 -16.9215794 13.9593582
vn -0.6686040 -0.7431194 -0.0272446
v 4.1272893 -17.5755768 14.0402775
vn -0.2141837 0.6566663 -0.7231284
v 4.1389804 -16.4118881 14.4536295
vn -0.2460985 0.4069832 -0.8796592
v 4.1087141 -16.6435547 14.4385233
vn -0.3439495 0.7645926 -0.5450659
v 3.7544589 -16.3039188 14.6358614
vn 0.6800848 0.0721566 -0.7295740
v 9.6779900 -16.6401882 12.5148039
vn -0.7596811 0.5901805 0.2730781
v 9.2721090 -17.0048447 12.6650496
vn -0.0551118 0.0248363 0.9981713
v 9.0799179 -17.0080910 12.5580616
vn 0.3437018 0.9390560 0.0065552
v 9.0847597 -17.0743103 12.6428347
vn 0.9276887 0.0980136 0.3602597
v 8.9305868 -16.8715229 12.6489382
vn 0.2576849 -0.8894641 0.3774281
v 8.5112820 -17.2470226 12.8474998
vn -0.6907911 0.6923289 0.2085384
v 8.4192371 -17.6057014 12.6926699
vn -0.2509595 -0.5998611 -0.7597275
v 8.1967783 -17.0301476 12.9120646
vn 0.1988258 0.5735103 -0.7947039
v 8.3627968 -16.4406166 13.0878658
vn 0.1417871 -0.0154759 -0.9897762
v 8.1151876 -17.0954227 12.9676275
vn 0.9837599 -0.1692512 -0.0597535
v 7.6250520 -17.7440319 12.8562555
vn -0.0536042 0.9072884 -0.4170784
v 7.6637683 -16.6378250 13.0391283
vn -0.0211316 -0.9996745 -0.0142937
v 7.4344425 -16.5805244 13.6038198
vn 0.4418124 0.8964763 0.0336476
v 7.1763120 -17.6299343 12.9245644
vn -0.2306405 0.9379795 -0.2588429
v 7.2391124 -16.5289097 13.4992723
vn -0.0254715 -0.9943751 0.1028073
v 7.2293835 -17.1836300 13.0758190
vn 0.0925276 0.8411912 -0.5327626
v 6.7802806 -17.8290024 13.0801735
vn -0.6186696 -0.7828612 -0.0661538
v 6.7237711 -17.3153210 13.3227205
vn -0.3468143 0.9056521 -0.2439553
v 6.8464785 -16.6042938 13.6469975
vn 0.2306293 -0.9333808 0.2749734
v 6.5721736 -16.9960651 13.3889437
vn -0.9207197 0.2918092 0.2590802
v 6.5331030 -17.7730293 13.2558575
vn 0.6756410 0.6022450 0.4252179
v 6.5932975 -17.0874825 13.4083948
vn 0.6411017 -0.4842998 0.5953506
v 6.6304555 -16.9099808 13.4869862
vn 0.8638266 -0.1910638 0.4661525
v 6.4581189 -17.0057163 13.4303808
vn 0.6688131 0.7006587 -0.2485285
v 6.4357824 -17.5387383 13.4131451
vn 0.6029795 0.7893496 -0.1155123
v 6.4343538 -17.3863964 13.5869532
vn -0.0990801 -0.9860511 0.1337404
v 6.1266160 -17.3686008 13.5677042
vn 0.1695076 -0.9001907 0.4011534
v 6.0250597 -17.4841576 13.6033936
vn -0.0095826 -0.9881087 -0.1534585
v 5.8148208 -18.0602627 13.5150337
vn -0.1665009 -0.6997094 0.6947548
v 5.8925233 -17.4007416 13.4577513
vn 0.4836764 -0.1899981 0.8543757
v 5.8091154 -17.5295277 13.5520658
vn 0.2112158 -0.5012063 0.8391544
v 5.8001800 -17.6725636 13.5305862
vn -0.1261231 -0.8335064 0.5379220
v 5.8973856 -17.2844009 13.5742626
vn 0.5896412 -0.7764481 0.2223775
v 5.6345744 -17.2622375 13.5801477
vn -0.4438507 -0.7573217 -0.4790203
v 5.5054474 -17.9720764 13.4795189
vn 0.3821047 -0.7526503 0.5362029
v 5.4700918 -17.3196526 13.6284809
vn 0.6361973 0.6309419 -0.4440331
v 5.5811458 -17.7439785 13.6818428
vn 0.9572327 0.2892471 -0.0064564
v 5.4074211 -17.5283775 13.6355667
vn 0.0264239 0.8863258 -0.4623077
v 4.9038973 -16.7365322 14.2323132
vn -0.4157811 -0.7741966 -0.4772272
v 4.5623240 -17.8300018 13.7816944
vn -0.6103539 -0.7900727 0.0570375
v 4.3750048 -17.7216568 13.9479961
vn -0.2459375 0.7294945 -0.6382418
v 3.9999735 -16.5514584 14.4676094
vn -0.2422405 0.5727681 -0.7831068
v 3.9446766 -16.4239845 14.5353060
vn -0.9278567 0.3249237 -0.1830482
v 3.5693836 -16.5619507 14.6358175
vn 0.6600872 -0.4162866 -0.6252922
v 9.7128124 -17.0525398 12.7138824
vn -0.9139752 0.2170174 0.3428598
v 8.7205429 -17.4111767 12.6480913
vn -0.9602239 -0.2553722 -0.1129387
v 8.7181234 -17.3233204 12.8708191
vn -0.3627672 0.5291680 -0.7670602
v 8.5321569 -17.5062103 12.7809687
vn 0.1790182 -0.9838043 0.0090333
v 8.4518185 -17.3440189 12.6928816
vn -0.5282877 0.7760357 -0.3445006
v 8.5425415 -16.5165787 13.1617603
vn -0.0293631 -0.9173803 0.3969273
v 8.4076681 -17.3265266 12.8537798
vn -0.1350764 0.6577188 -0.7410536
v 8.4131050 -16.6381931 13.1756601
vn 0.0798258 0.9919250 -0.0985528
v 8.2530460 -16.6644917 13.0591145
vn -0.1050218 -0.9941957 0.0233530
v 7.6879702 -17.9651184 13.0739489
vn -0.5312186 -0.8022866 -0.2722923
v 8.1091080 -16.9347363 13.2434902
vn 0.2050238 -0.9785609 0.0195935
v 7.8933725 -17.5276680 12.9503584
vn 0.2677743 0.9605442 -0.0751790
v 7.6929007 -17.8373165 12.9079065
vn -0.9622715 -0.2450225 -0.1183117
v 7.5171323 -16.6584892 13.4897995
vn 0.3802155 -0.9126133 0.1502436
v 7.2985148 -16.7328720 13.4284668
vn -0.5971085 -0.7523463 0.2782740
v 7.1602044 -17.7473412 13.0612469
vn -0.4869774 -0.7573920 0.4349832
v 7.0540385 -17.7044582 13.0951452
vn 0.4910663 0.8328049 -0.2555188
v 7.0904160 -17.5468235 13.2120314
vn 0.4360285 0.3894937 -0.8112792
v 6.9421968 -17.8692684 13.0548859
vn 0.2334070 -0.7814850 -0.5786211
v 6.8644466 -17.9610443 13.0916786
vn -0.5498342 0.8218851 0.1489537
v 7.0909905 -17.0770531 13.3185596
vn 0.9365966 -0.3150329 -0.1534313
v 6.7653985 -17.8413391 13.1934576
vn 0.4366868 -0.7216952 0.5370854
v 6.7281828 -16.8205872 13.5110521
vn -0.8661016 0.4877494 0.1094017
v 6.5994515 -16.7106552 13.7555923
vn -0.0308468 -0.5893007 0.8073248
v 6.5881200 -16.8163605 13.6508055
vn 0.6369601 0.7195615 0.2766100
v 6.5134878 -17.1258373 13.4607658
vn 0.0879578 0.6656791 0.7410364
v 6.4746013 -17.1032391 13.5680094
vn 0.9515362 -0.1737073 0.2537808
v 6.5320764 -16.8669434 13.7265587
vn -0.7521084 -0.6590081 -0.0064342
v 6.3451982 -17.4980679 13.5535784
vn 0.3453121 0.8870564 -0.3064156
v 6.4354682 -16.7543964 13.6926422
vn 0.2483975 0.7965031 0.5512546
v 6.0253911 -17.8378563 13.3832903
vn -0.0913108 -0.9933825 -0.0696685
v 6.1012650 -18.0262928 13.4304628
vn 0.6991869 0.7140531 0.0355783
v 5.9806042 -17.0603065 13.6690331
vn -0.3223813 -0.9465488 0.0107594
v 5.9618301 -17.2316437 13.7301016
vn 0.2020257 0.6915067 0.6935446
v 5.8001280 -17.8334084 13.3977222
vn -0.8869750 0.0913872 -0.4526850
v 5.8954444 -16.6954689 13.8698883
vn 0.4881360 0.8591321 0.1536726
v 5.6687341 -17.8783360 13.5520401
vn 0.3931336 0.7977082 -0.4572829
v 5.7010393 -16.7362614 13.8998365
vn -0.5358720 0.1863351 0.8234807
v 5.6819062 -17.1293716 13.7509832
vn 0.2097557 -0.8010882 0.5605893
v 5.6159711 -17.3396111 13.7557764
vn 0.6463565 -0.4662399 0.6040230
v 5.5723009 -17.0246525 13.8178177
vn -0.3697190 -0.9018037 -0.2237365
v 5.3226910 -17.9090538 13.6640368
vn 0.8066679 -0.5878853 0.0606463
v 5.5025973 -17.3107319 13.7865248
vn 0.3887917 -0.2252046 0.8933778
v 5.4692030 -17.0992451 13.8277712
vn -0.2697677 0.7831221 -0.5603081
v 5.0977039 -16.8077545 14.0936432
vn 0.0475882 0.6730922 -0.7380259
v 4.2699127 -16.4890347 14.4344044
vn -0.6849856 -0.7280858 -0.0261895
v 4.0663557 -17.4371796 14.2616568
vn -0.4740942 0.6395438 -0.6051599
v 3.9446967 -16.2219887 14.6437931
vn -0.3283805 0.5093859 -0.7954196
v 3.9305911 -16.3619995 14.6591654
vn 0.7312715 -0.3229553 -0.6007845
v 9.8811026 -16.9453259 12.7658453
vn 0.6477786 0.5932910 -0.4779003
v 9.8225632 -16.4255409 12.9400997
vn 0.4932622 0.7920259 -0.3597045
v 9.6756783 -16.2814617 12.9806719
vn -0.5992654 -0.3515882 0.7192127
v 9.2276030 -16.9039898 12.6470795
vn -0.2830806 -0.3379918 0.8975673
v 9.2911196 -16.7502441 12.7555838
vn 0.6381825 0.6305845 -0.4416858
v 9.0386553 -16.9158859 12.8815069
vn 0.1642105 -0.7488131 0.6421167
v 9.0481501 -16.7629089 12.7258196
vn -0.7277595 0.6778776 -0.1041541
v 8.6662416 -17.5084896 12.7488136
vn -0.4777633 0.7651415 -0.4316256
v 8.6805639 -17.4730206 12.9022827
vn 0.2716803 -0.1827773 0.9448716
v 8.4747572 -17.3485413 12.8509216
vn -0.9670246 -0.1460835 0.2086218
v 8.4597483 -17.4541245 12.8180323
vn 0.2089765 -0.9639248 -0.1648571
v 8.1659832 -17.8376122 12.9132795
vn 0.6217160 -0.7831144 -0.0141826
v 8.2978497 -17.3613701 12.9555168
vn 0.6714759 -0.7394915 -0.0476694
v 8.1232061 -17.4949303 12.8808346
vn -0.3794857 0.9196156 -0.1014780
v 8.2961969 -16.3690319 13.4085112
vn -0.3855944 0.9188378 -0.0839883
v 8.0336304 -16.5247879 13.3141727
vn 0.5371261 -0.4975364 -0.6811411
v 8.0149746 -16.9553776 13.3159914
vn 0.6307440 -0.7734571 0.0626586
v 7.8930969 -16.9155960 13.1398382
vn 0.9168620 -0.0117956 0.3990303
v 7.7263370 -17.1109295 13.0752850
vn -0.9674380 0.2348690 -0.0943412
v 7.5635428 -17.6286507 13.1387691
vn 0.0306578 0.9888873 -0.1454722
v 7.4105363 -17.7454700 13.1425877
vn -0.9922330 -0.0628521 -0.1073473
v 7.4770536 -16.8090248 13.5473270
vn -0.9908917 0.0150039 0.1338230
v 7.5087438 -16.9775867 13.4354563
vn 0.0284660 0.9920055 -0.1229423
v 7.5278234 -16.4685211 13.6700201
vn -0.3620248 0.9006019 0.2405292
v 7.4431219 -17.1470528 13.3317976
vn -0.5153586 -0.6770199 -0.5254042
v 7.3141899 -17.2489014 13.3119164
vn 0.3157503 -0.9036959 -0.2891980
v 7.1347356 -17.1985588 13.3655558
vn 0.2544467 0.7783010 -0.5740247
v 6.8616853 -17.7675209 13.1998739
vn 0.3497606 0.7108481 -0.6102152
v 7.0050921 -17.7823143 13.1734333
vn -0.2543963 0.6398057 -0.7252111
v 6.9516053 -17.8849144 13.2348347
vn -0.6953754 -0.7182942 -0.0225070
v 6.8808851 -17.5457325 13.4100733
vn -0.0224781 0.7038174 0.7100252
v 6.7946429 -17.9194565 13.1956148
vn -0.3249622 0.9409545 -0.0948909
v 6.8663592 -17.3245392 13.3283596
vn 0.1414314 -0.9569435 0.2534886
v 6.9548059 -16.7826805 13.4134207
vn 0.8149841 -0.4494171 0.3658214
v 6.5693531 -17.0402737 13.6106358
vn -0.6415026 -0.7373314 0.2116999
v 6.4767013 -17.6683826 13.4804182
vn 0.3453188 -0.4798045 0.8065622
v 6.5200286 -16.9652424 13.6322260
vn 0.6937908 0.4361416 0.5730924
v 6.3665867 -17.0981407 13.6458645
vn 0.6057741 0.7894649 0.0989092
v 6.1578221 -17.2409325 13.7444134
vn -0.5553235 -0.8149763 0.1656182
v 6.0093851 -17.2791100 13.7074909
vn 0.3074361 0.6996612 -0.6449475
v 6.0081472 -16.7324409 13.7889185
vn -0.2773414 -0.9605855 -0.0189027
v 5.5739870 -18.0470715 13.6212006
vn -0.3971545 -0.8300627 0.3914898
v 5.6561670 -17.0202923 13.9402704
vn 0.2335654 -0.2226363 -0.9465095
v 5.5396099 -17.2566032 13.8565826
vn 0.3186986 -0.8415071 0.4362306
v 5.5105996 -16.9606953 13.8829546
vn 0.4233610 -0.4037102 0.8110386
v 5.4543843 -17.0489044 13.9787788
vn -0.2336190 0.7690684 -0.5949419
v 5.4456215 -16.6757126 14.0175953
vn 0.7251362 -0.4316050 0.5365583
v 5.2932377 -17.0282001 13.9369993
vn 0.7968218 -0.3848466 0.4657984
v 5.3371887 -17.1635571 13.9044371
vn 0.0681115 0.8325896 -0.5496867
v 4.7979794 -16.6535854 14.4255629
vn -0.5616514 -0.8248433 0.0646622
v 4.4794035 -17.7999249 14.1789093
vn 0.9531680 -0.1518064 0.2615828
v 4.3906088 -16.8753433 14.2577934
vn -0.6144723 -0.7850559 0.0781733
v 4.3865557 -17.6674404 14.0849314
vn -0.5568724 -0.7842988 -0.2734385
v 4.4934082 -16.7551403 14.4007750
vn 0.5963456 0.2740142 -0.7545119
v 4.4363489 -16.8739777 14.4202185
vn 0.3118531 0.6735426 -0.6701403
v 4.5277243 -16.3816147 14.5542307
vn 0.1359772 0.6884840 -0.7123904
v 4.3696904 -16.3351307 14.5088224
vn 0.0863978 0.6515170 -0.7536983
v 4.3087964 -16.1281261 14.6630421
vn -0.2673212 0.6795885 -0.6831537
v 4.1217165 -16.1474133 14.6234093
vn -0.5552618 0.6928369 -0.4600668
v 3.8306446 -16.2172050 14.7158995
vn -0.9186285 -0.3917556 -0.0514722
v 3.5863307 -16.9645157 14.8377819
vn -0.9911437 0.1291325 0.0309682
v 3.5195177 -16.6601334 14.8868599
vn -0.1789151 0.0393143 0.9830787
v 9.5934381 -16.9054127 12.7173252
vn 0.2326692 0.5162113 0.8242518
v 9.5160503 -16.9752655 12.6593065
vn 0.0203180 -0.0138853 0.9996971
v 9.4213085 -16.8204479 12.7268410
vn -0.1179034 -0.5936258 0.7960573
v 9.4377565 -16.7127934 12.8592348
vn -0.7453533 0.6079317 0.2736196
v 9.2649736 -16.9669304 12.7579517
vn 0.2821038 -0.7593521 -0.5863463
v 8.9708376 -17.6445656 12.6631937
vn 0.0297070 0.9115183 -0.4101852
v 9.1550245 -16.9748478 12.8943300
vn -0.2405472 0.9650950 -0.1035794
v 9.0397120 -16.1927509 13.1156654
vn 0.1518251 -0.5756128 0.8035042
v 8.9187651 -17.3830757 12.5911293
vn -0.2640895 -0.1281176 0.9559512
v 9.0606804 -17.4366283 12.7082901
vn 0.4448420 -0.8667876 0.2253769
v 9.0401087 -17.3540840 12.8661013
vn 0.7395527 -0.6719401 -0.0394762
v 9.1198978 -16.4846973 13.2954226
vn 0.9815465 -0.0852773 -0.1711560
v 8.9376211 -16.7344780 12.9155817
vn 0.1916591 -0.9729171 -0.1292253
v 8.6370277 -17.7255211 12.9220610
vn 0.2659896 -0.9307078 -0.2510631
v 8.4489880 -17.8151970 13.0757046
vn -0.5397646 0.8368399 -0.0913963
v 8.6990414 -16.3545952 13.1712017
vn -0.7326825 0.5781824 -0.3590007
v 8.5393753 -17.5773621 12.8184223
vn 0.0933300 -0.9754526 0.1994534
v 8.1982450 -17.4915276 13.0282249
vn 0.5729159 -0.2106420 0.7920842
v 8.0614901 -17.5846825 13.0432711
vn -0.3630843 0.8959492 -0.2558217
v 7.9419880 -17.7690582 13.0765066
vn -0.3352425 0.2931275 0.8953708
v 7.9684620 -16.9812336 13.1296988
vn 0.0632278 0.9895377 -0.1296823
v 7.7705288 -16.4782009 13.5275011
vn -0.9448571 -0.3065153 -0.1152976
v 7.5634069 -17.5328941 13.2094593
vn 0.4613492 0.8587508 -0.2229442
v 7.2363796 -17.6168575 13.1879396
vn 0.6842061 -0.4133247 -0.6008533
v 7.0736461 -17.9202137 13.2726870
vn -0.2124003 0.9648739 0.1546109
v 7.0201411 -17.3141670 13.7031507
vn -0.3253676 0.9444836 0.0456803
v 6.9234123 -17.2693138 13.4299068
vn -0.0071391 0.9800313 -0.1987151
v 6.8416438 -17.6949310 13.4689131
vn 0.0170064 -0.9679779 0.2504586
v 7.0286250 -16.7938156 13.5743418
vn 0.2361327 -0.9224415 0.3055210
v 6.7532659 -16.7477398 13.6567249
vn -0.5472106 0.6783015 0.4903751
v 6.6801372 -16.6760902 13.7037716
vn 0.4979044 0.7923152 -0.3526014
v 6.7490087 -17.7887897 13.4748554
vn -0.1205948 0.9685590 0.2176014
v 6.2841935 -17.8898258 13.4723272
vn 0.1578492 -0.7606221 0.6297125
v 6.3845968 -16.9040680 13.7243118
vn -0.0174771 0.7734419 -0.6336262
v 6.4506011 -16.6744614 13.9158659
vn -0.3558504 0.9281825 -0.1088472
v 6.1993437 -16.7550907 13.7364531
vn -0.0068040 -0.9991977 0.0394694
v 6.0419559 -17.9819412 13.5973988
vn 0.1648949 0.9256778 -0.3404855
v 6.1059608 -16.8658676 13.8395081
vn -0.9699825 -0.2319433 0.0730497
v 5.8193698 -16.5793381 14.1507492
vn -0.7699661 -0.6262770 0.1221861
v 5.7892690 -17.0942116 13.9199591
vn -0.4824714 -0.2219955 0.8473130
v 5.7203207 -17.2354412 13.8792181
vn 0.1788767 -0.9052797 0.3853205
v 5.5593867 -16.9266720 14.0401421
vn 0.5004085 0.5658647 0.6552774
v 5.5572977 -17.2143192 13.9571171
vn 0.6294359 0.5701410 0.5279676
v 5.3895860 -17.2948895 13.7974911
vn 0.0832776 0.8983167 -0.4313837
v 5.5366588 -16.4469318 14.3633394
vn 0.0450498 -0.2947066 0.9545254
v 5.4154983 -17.2203770 13.9943724
vn 0.0769515 -0.9891449 -0.1251834
v 5.4725423 -17.4864540 13.9687099
vn 0.8928822 -0.2521788 0.3730513
v 5.4102969 -17.4917908 13.8016348
vn 0.9165410 -0.1322132 0.3774551
v 5.3256407 -17.1048946 14.0354700
vn 0.7347280 0.1762960 0.6550531
v 5.2625790 -17.2049694 14.0152674
vn -0.3247838 0.8364045 -0.4415234
v 5.3889322 -16.5296154 14.2694082
vn 0.1165076 -0.6096798 0.7840386
v 5.1801586 -17.4025326 13.9920921
vn -0.1887832 0.8378974 -0.5121415
v 5.0598269 -16.6014481 14.4348898
vn 0.1017977 -0.9627936 0.2503311
v 5.0278125 -17.2857475 14.1027689
vn 0.5990866 0.4260299 0.6779335
v 5.0874357 -17.4167976 13.9391394
vn 0.1907347 0.6978983 -0.6903320
v 4.7157607 -16.5439472 14.5414038
vn -0.5613830 -0.8257185 0.0551193
v 4.3132477 -17.6663742 14.3116674
vn 0.5351092 0.7199978 -0.4418840
v 4.4422646 -16.3253975 14.5835314
vn -0.1241181 -0.6274668 0.7686873
v 9.6712723 -16.6850567 12.8836718
vn -0.1209107 -0.6497854 0.7504396
v 9.5056705 -16.5824986 12.9183636
vn 0.0097604 -0.3941798 0.9189816
v 9.5563593 -16.7947178 12.7488070
vn 0.2420916 0.8128631 0.5297597
v 9.4636917 -16.9172726 12.8508625
vn 0.0256086 0.9796165 -0.1992382
v 9.4860554 -16.1675968 13.0553694
vn 0.7624963 0.6365483 0.1157832
v 8.9179850 -17.5596905 12.8415623
vn -0.8337469 0.5153387 -0.1982228
v 8.5897198 -17.3916912 12.9561758
vn -0.1637202 0.6295538 -0.7595115
v 8.4485836 -17.5307713 12.9442778
vn -0.9283229 0.0635130 -0.3663096
v 8.4246092 -17.3950233 13.0282373
vn -0.6320241 0.7646635 -0.1258386
v 8.3463411 -17.4162388 12.9658861
vn 0.1885737 0.9418709 -0.2780635
v 8.6072502 -16.3074474 13.4817190
vn 0.4986337 -0.8327532 0.2405962
v 8.0669355 -17.4667072 13.0267935
vn -0.5822371 0.8029464 -0.1275811
v 8.0570908 -17.7146225 12.9464836
vn 0.3615808 0.9261400 -0.1073501
v 8.0263081 -17.1640072 13.2866917
vn 0.5422649 -0.7643968 -0.3487784
v 7.9813614 -17.5554523 13.1351213
vn 0.6444413 -0.5898057 -0.4866464
v 7.7621088 -17.7191048 13.1770411
vn -0.1328836 -0.9828908 0.1275442
v 7.4874387 -17.8598843 13.1505537
vn -0.8442925 -0.5351288 0.0284145
v 7.4829702 -17.4543266 13.0059385
vn -0.4981339 -0.8344452 0.2357199
v 7.1458097 -17.6920624 13.2954397
vn 0.0119347 0.9842956 0.1761241
v 7.3161945 -17.1829758 13.5903769
vn 0.1818015 -0.9590332 0.2172639
v 6.9400949 -16.7267704 13.6679106
vn 0.5805200 -0.8086693 0.0951343
v 6.7480011 -17.8740578 13.3997164
vn -0.7233403 0.3903477 0.5695678
v 6.9450145 -16.5218945 13.8859034
vn 0.4867869 0.8488466 -0.2061507
v 6.6650391 -17.5658722 13.6962013
vn -0.4197665 -0.9008002 -0.1111538
v 6.7398682 -17.4234772 13.7071762
vn -0.5110104 -0.8557323 -0.0811828
v 6.4396048 -17.5805473 13.5542440
vn 0.0128366 -0.9928606 -0.1185876
v 6.4599333 -18.0535984 13.4479990
vn 0.3207653 -0.8331213 0.4505758
v 6.5362062 -16.8987808 13.8428497
vn 0.2098248 -0.9127114 0.3506158
v 6.4615021 -16.8045158 13.8834963
vn 0.8603489 -0.4350080 0.2656462
v 6.2099338 -16.9314117 13.7600079
vn 0.7393510 0.6724026 -0.0351416
v 6.3082657 -17.0952473 13.9406319
vn 0.0398611 0.9887916 0.1438832
v 6.0272050 -17.9334564 13.5980501
vn -0.0270557 0.8700440 -0.4922311
v 6.2266984 -16.6362934 14.0928411
vn -0.7907037 -0.5376166 0.2928415
v 5.9889789 -16.8783760 13.9069319
vn 0.0593347 -0.9982319 -0.0035500
v 5.7472343 -17.2559738 13.7889528
vn -0.6849076 -0.7019779 0.1952658
v 5.9079294 -16.6783600 14.0558548
vn 0.7531099 0.6139076 -0.2365226
v 5.8309293 -16.8763733 13.9239931
vn -0.9335757 -0.3575563 0.0242905
v 5.8714747 -17.2452145 13.9647236
vn -0.9313471 -0.1175697 -0.3446300
v 5.6989889 -17.1639576 14.0902882
vn -0.3837536 -0.2564884 -0.8871003
v 5.6213708 -17.5200157 14.0035048
vn 0.2306770 -0.9102049 0.3439698
v 5.4678764 -17.4218559 14.0022879
vn 0.4901960 0.7036867 0.5143278
v 5.3629780 -17.5608330 13.9322472
vn 0.2884596 0.8704016 0.3989890
v 5.3906293 -17.3116989 14.0294447
vn 0.7601803 -0.5431009 0.3566054
v 5.2956529 -17.0347080 14.0818834
vn 0.5823318 -0.2811774 0.7627771
v 5.1526732 -17.0572662 14.1483669
vn -0.7120753 0.6624979 -0.2324765
v 4.5180321 -17.0060081 14.2973986
vn 0.5495383 -0.3873560 -0.7402453
v 4.6327386 -16.2523003 14.6896219
vn 0.3009956 -0.9415422 -0.1513273
v 4.4588094 -16.3370361 14.6584091
vn -0.1470059 0.7185146 -0.6797985
v 4.3192215 -15.9414206 14.8331175
vn -0.6314477 0.5484577 -0.5481496
v 4.1579552 -16.0168362 14.8356209
vn -0.8580152 0.4990321 0.1215607
v 3.6877732 -16.3643990 15.1789312
vn 0.9271495 0.3593494 -0.1061224
v 9.7961292 -16.3054180 13.1105309
vn -0.0993704 0.9950197 0.0078292
v 9.6269484 -17.0141392 12.8627186
vn -0.1554007 0.8986611 -0.4101936
v 9.3193493 -16.9703636 12.9377546
vn -0.7694643 -0.1987675 0.6069730
v 9.2878923 -17.3394737 12.7558260
vn -0.1411310 -0.9687180 0.2041260
v 9.2093964 -17.3300247 12.9002199
vn -0.3888893 0.8401474 0.3780443
v 9.1201859 -17.5152912 12.8081360
vn 0.0771214 -0.9416717 -0.3275771
v 8.9468260 -17.7355633 12.8189182
vn 0.2191330 -0.8326522 0.5085972
v 9.3505163 -16.4375343 13.1313429
vn 0.2595905 0.6797802 -0.6859385
v 9.1723948 -16.8076057 13.1097879
vn 0.8522671 0.1977691 -0.4842811
v 9.0087891 -16.6676579 13.1506023
vn -0.4474296 0.8940260 0.0228957
v 8.8123007 -16.2385368 13.4626627
vn -0.7667239 0.3685846 0.5256234
v 8.7136345 -17.3219929 13.0291071
vn -0.4624080 -0.8214826 0.3336842
v 8.6889849 -17.2454147 13.0372925
vn -0.1434497 0.9488692 -0.2811930
v 8.6310692 -16.3431664 13.3627672
vn 0.3582937 -0.9316746 0.0600675
v 8.4599276 -17.2721043 13.1049786
vn 0.3375184 0.8669145 0.3667979
v 8.4783125 -17.3169270 13.0430660
vn -0.5362185 0.5759422 -0.6170578
v 8.3388090 -17.6238461 12.9850702
vn 0.5442419 -0.8365652 0.0629249
v 8.2197895 -17.4433098 13.1145897
vn -0.1472336 0.8850729 -0.4415520
v 8.1928339 -17.6872787 13.0902681
vn -0.8402948 0.0993777 0.5329435
v 7.9388418 -17.4096737 13.2466192
vn -0.0574777 -0.9979764 0.0271943
v 7.9102259 -17.3405685 13.2653046
vn 0.5587289 0.4312314 0.7084219
v 7.7370868 -17.4720287 13.1589575
vn 0.3948678 0.9126639 -0.1054704
v 7.3540645 -17.7012730 13.3307362
vn -0.9196151 -0.3288415 -0.2148752
v 7.4511800 -17.3757496 13.3372650
vn -0.8362494 0.3336025 -0.4351969
v 7.3425250 -17.4333076 13.3102198
vn 0.4025396 -0.7736373 -0.4893335
v 7.3751473 -17.5293846 13.3954382
vn 0.3170830 0.9124750 -0.2585494
v 7.0270901 -17.5072803 13.3985682
vn 0.1471027 -0.9650750 -0.2167740
v 6.8898034 -18.0084362 13.3197536
vn -0.3053681 -0.1462593 -0.9409350
v 7.0823345 -17.3879261 13.5825500
vn -0.5984432 -0.7969030 0.0825316
v 6.8700576 -17.8277664 13.4014807
vn -0.0808011 -0.6615043 0.7455758
v 6.8981452 -16.6715832 13.8409672
vn 0.4403110 0.8889040 -0.1263958
v 6.6879501 -17.2901974 13.6914902
vn -0.5327026 0.8445811 0.0539512
v 7.0518913 -16.4591446 13.9277010
vn -0.0007822 -0.9387902 0.3444885
v 6.8921008 -16.8099937 13.7742767
vn 0.5914850 0.7911028 0.1558911
v 6.5959721 -17.1886387 13.6289701
vn -0.4887087 0.8665642 -0.1011451
v 6.4989185 -17.8336544 13.5397673
vn 0.7185216 -0.6940791 0.0445072
v 6.6388884 -16.7463074 13.7769165
vn 0.0756948 -0.9620375 -0.2622102
v 6.6678615 -16.8290825 13.8516283
vn 0.5272788 0.4345393 -0.7301731
v 6.7042475 -16.6091404 13.9371033
vn -0.3177077 -0.7414939 -0.5909727
v 6.5802898 -16.7752304 13.8782206
vn 0.4678744 -0.4775257 -0.7436819
v 6.4218225 -17.6950073 13.6498203
vn -0.8046547 -0.4892446 0.3364083
v 6.3816490 -17.5589848 13.7057419
vn 0.9600250 0.2742362 -0.0560944
v 6.2658010 -17.0202026 14.0266094
vn -0.5294960 -0.8467488 -0.0514835
v 6.1165137 -17.3796539 13.7672434
vn -0.1203547 0.7750429 -0.6203414
v 6.1672258 -16.7298965 13.9290485
vn -0.7552704 -0.6179856 0.2183125
v 6.2408314 -17.1488972 14.1221743
vn 0.7773389 0.6051390 -0.1719041
v 6.0407777 -17.1974564 14.0332527
vn -0.4015897 -0.8744428 -0.2721682
v 5.9905543 -17.3519840 13.9720612
vn 0.3004136 0.8267710 -0.4756063
v 5.8290787 -17.8780632 13.7790184
vn -0.4648032 0.7910678 -0.3977056
v 5.8424730 -16.4579983 14.2087936
vn 0.4239778 0.5216393 -0.7403616
v 5.6707039 -17.2646275 13.9532604
vn -0.5960430 0.6555241 0.4637036
v 5.5505400 -17.3660221 14.0171223
vn 0.7534782 0.5933416 -0.2832249
v 5.6946392 -16.5740261 14.2891741
vn 0.2416729 -0.9068134 0.3453747
v 5.4401541 -16.9307861 14.1151276
vn -0.2145197 -0.9689739 0.1227637
v 5.4815784 -16.8566227 14.3052835
vn 0.4425602 -0.7785110 0.4450405
v 5.2350230 -16.9260731 14.2356272
vn -0.0125116 -0.1840745 -0.9828327
v 5.3628922 -17.1851368 14.1635818
vn 0.2016918 0.6235629 0.7553077
v 5.3567891 -17.3762150 14.1301994
vn -0.4532704 -0.8736048 0.1770890
v 5.2704678 -17.3950653 14.0077295
vn -0.0207017 -0.8714401 0.4900650
v 5.3186722 -17.0265217 14.1674242
vn 0.1776776 0.9045495 0.3875833
v 5.2564483 -17.4771118 14.1707754
vn 0.5321213 -0.2287056 0.8151937
v 5.2318449 -17.3188114 14.1650658
vn 0.3929529 0.1261676 0.9108621
v 5.1445274 -17.2292328 14.2822742
vn 0.8616627 -0.1958160 0.4681811
v 5.2170672 -17.1334133 14.1210670
vn 0.2200671 0.9489325 0.2260479
v 5.1904593 -17.1098442 14.2753239
vn 0.6843582 -0.7157644 -0.1390515
v 5.1587629 -17.3450775 14.2559071
vn 0.5722817 -0.3299891 0.7507336
v 4.9924507 -17.2490463 14.2134495
vn -0.2718218 0.9037827 0.3305902
v 4.6573329 -16.3228188 14.6911049
vn 0.9410750 0.2070612 0.2674012
v 4.3107409 -16.4204731 14.6795778
vn 0.6425055 -0.7617185 -0.0834964
v 4.2333322 -16.3464794 14.8424931
vn -0.0701744 -0.5002816 0.8630144
v 4.0002747 -16.4297085 14.7963924
vn 0.0912841 0.4844278 0.8700557
v 3.8805871 -16.5779705 14.7913284
vn 0.6914423 -0.5858276 0.4227453
v 3.7636042 -16.5093803 14.8771687
vn 0.6605858 0.5973941 0.4546942
v 3.7784162 -16.6105652 14.8785677
vn 0.1410706 0.6055764 0.7831835
v 3.7009861 -16.6174927 14.8640766
vn -0.6321266 0.7671598 0.1090035
v 9.8050909 -16.9231644 12.8434534
vn -0.1232446 -0.7275607 0.6748824
v 9.7086048 -16.5023975 12.9966717
vn 0.1021200 -0.6972214 0.7095449
v 9.5986605 -16.4928989 13.0625744
vn 0.4383139 -0.7976803 -0.4142306
v 9.2932539 -17.5267811 12.7168083
vn -0.2481410 0.9648169 -0.0869161
v 9.2735205 -16.1530571 13.3813581
vn 0.0308015 0.6154484 -0.7875751
v 8.6734762 -17.3559723 13.1886902
vn 0.5738736 -0.3590597 -0.7360335
v 8.5310392 -17.4437199 13.0494356
vn -0.8223905 0.5565609 -0.1179567
v 8.4748983 -17.4721317 13.0892496
vn -0.5027543 0.5886038 -0.6330748
v 8.2684259 -17.5630112 13.1490059
vn -0.2309904 0.9640155 -0.1315958
v 8.2713451 -17.6634865 12.8620749
vn 0.5983236 -0.8012539 0.0010587
v 8.2220755 -17.4093971 13.2161808
vn -0.9339614 0.3563406 0.0271575
v 8.2146273 -17.0905399 13.3454485
vn 0.1200451 -0.2449950 -0.9620637
v 8.0291195 -17.0405426 13.3826208
vn 0.1064106 -0.2886149 -0.9515136
v 7.9644175 -17.6365719 13.2185535
vn 0.9204252 -0.3008946 -0.2495595
v 7.8675761 -17.4718399 13.4207325
vn -0.0489241 0.1639533 0.9852542
v 7.9287629 -17.5303459 13.4092188
vn 0.4420119 0.5691667 -0.6933072
v 7.8305874 -17.7728996 13.2900400
vn -0.4558420 -0.8876951 -0.0648490
v 7.4998693 -17.4168072 13.4822531
vn -0.9371667 -0.3465995 -0.0398424
v 7.4982100 -17.5142994 13.3476639
vn -0.5477657 -0.0902654 -0.8317482
v 7.2743344 -17.4235058 13.4114237
vn 0.3696456 0.6298961 -0.6830762
v 7.2201381 -17.5431747 13.3389044
vn -0.3487029 0.6179394 -0.7046681
v 7.1737323 -17.4542580 13.5463839
vn -0.2829183 -0.9285809 0.2401977
v 7.0745587 -17.6586037 13.4816284
vn 0.0413175 -0.9973267 -0.0602684
v 7.2463088 -16.6580486 13.7352829
vn 0.6924672 0.7189031 0.0605613
v 6.6369004 -17.9590111 13.5168638
vn 0.9612660 -0.2730036 0.0379042
v 6.7440000 -16.7263737 13.9814310
vn 0.3469623 0.9255984 0.1512774
v 6.4521670 -17.4816818 13.8359871
vn -0.8212904 -0.5699939 0.0242712
v 6.4622712 -17.6378021 13.7568598
vn 0.2288097 0.7009209 -0.6755413
v 6.5864253 -16.7307854 14.0101662
vn -0.6915574 0.2532376 -0.6764755
v 6.3519564 -17.8225746 13.7149849
vn 0.3984267 -0.9171001 0.0135462
v 6.5583339 -16.7831059 14.0497484
vn -0.7352194 0.2336173 0.6362982
v 6.3519330 -17.6375999 13.7016621
vn 0.4550484 -0.8903425 0.0148756
v 6.4023881 -16.8470669 13.9677305
vn -0.1227918 -0.9914954 -0.0431177
v 6.2626758 -18.0680618 13.8934383
vn -0.5618402 -0.8163051 -0.1340956
v 6.2253828 -17.3923702 13.8701744
vn -0.1980603 0.9398175 -0.2784154
v 6.2378216 -17.9084854 13.7027140
vn 0.0131093 -0.9969562 0.0768543
v 5.7997503 -18.0325432 13.8181753
vn -0.6296239 -0.7110814 0.3129490
v 6.1137991 -16.7202415 14.2904034
vn -0.3581870 0.0528523 -0.9321527
v 5.8647141 -17.4330578 14.0115900
vn -0.5788949 -0.7550973 0.3077480
v 5.8865037 -16.6280041 14.2745323
vn 0.6987796 0.6588897 -0.2785164
v 5.8525887 -16.8482895 14.3269720
vn -0.9733920 0.2049707 -0.1024457
v 5.7759385 -17.1566353 14.0695562
vn -0.6819577 -0.5264281 0.5077471
v 5.7287550 -16.9406700 14.0060596
vn 0.2602206 0.5255013 -0.8100208
v 5.8059177 -17.3520584 14.0345516
vn -0.2099303 -0.9776196 0.0137589
v 5.7269688 -16.8701324 14.2405272
vn -0.0106355 0.4948333 -0.8689228
v 5.7020140 -17.5489330 13.9889860
vn 0.1867135 0.9806822 0.0583142
v 5.5068440 -17.6307240 13.9690647
vn 0.1339364 -0.9542425 -0.2673617
v 5.4556761 -17.5324802 14.1139240
vn 0.3803805 0.9071678 0.1798811
v 5.2043400 -17.5300426 14.0545139
vn -0.8210623 -0.5267882 0.2198886
v 5.3467069 -17.5073719 14.1774807
vn -0.0995916 0.9043789 -0.4149462
v 5.4547782 -16.3621273 14.6747017
vn 0.3696081 -0.8811740 -0.2948256
v 5.2576418 -16.9090443 14.3948898
vn 0.1872451 0.9320533 0.3101872
v 5.1500964 -17.5022583 14.1414785
vn 0.5225866 0.8510724 -0.0507828
v 5.0781083 -17.5698090 14.2206478
vn 0.8380302 -0.5453960 -0.0157725
v 5.0786033 -17.0487328 14.4116135
vn 0.8051448 -0.4543048 0.3812469
v 5.0882602 -17.1444435 14.3657227
vn 0.9864082 0.0380014 0.1598589
v 4.9704804 -17.3421555 14.1890831
vn 0.9124495 0.2541057 -0.3207278
v 4.9593577 -17.3339157 14.3948383
vn 0.1035466 -0.3209172 0.9414299
v 5.0334783 -16.7690773 14.3793516
vn 0.9871432 0.1224219 -0.1027685
v 4.9291196 -16.8426456 14.5000076
vn -0.1482400 0.9829573 -0.1087191
v 4.8672032 -16.2976189 14.7361870
vn 0.2295813 0.5789236 -0.7823937
v 4.5487733 -15.9997950 14.8280525
vn 0.0606576 0.1053925 0.9925790
v 4.5014176 -16.5753040 14.6834717
vn 0.5264460 0.5385771 -0.6578672
v 4.3841953 -16.4053097 14.8656483
vn -0.5875994 -0.8086507 -0.0284780
v 4.0420561 -17.4953041 14.6897211
vn -0.7304333 -0.1358867 0.6693295
v 4.1336923 -16.6512985 14.7697945
vn -0.8581139 0.3066914 -0.4118020
v 4.0425105 -15.9182177 15.0354738
vn 0.5789514 -0.5938004 0.5587633
v 3.9974589 -16.6665211 14.7558937
vn -0.8578998 0.3157608 -0.4053431
v 4.1323657 -16.0366840 15.0225601
vn -0.4753363 -0.8195047 0.3201053
v 4.0678492 -16.3659325 14.9215117
vn 0.4246212 -0.6930325 0.5825829
v 3.9019217 -16.3840427 14.9172621
vn -0.9554299 -0.0641442 0.2881655
v 3.5317953 -16.7271633 15.0838394
vn 0.7201557 0.2008013 -0.6641195
v 9.9014378 -16.7340736 12.8104887
vn -0.5210926 -0.7525210 0.4027092
v 9.9035215 -16.5426292 13.0713873
vn 0.6287000 -0.6337374 -0.4506809
v 9.5465755 -17.3919315 12.7428617
vn 0.3195777 0.4000478 -0.8589714
v 9.8117027 -16.2343044 13.1625776
vn -0.0430983 0.9053355 -0.4225048
v 9.5891371 -16.1017914 13.3604813
vn -0.8878305 0.4544288 0.0724677
v 9.2972879 -17.4007702 12.8820019
vn 0.0141718 -0.7971846 0.6035693
v 9.1076651 -17.2390499 13.0271626
vn -0.9513515 -0.3080395 0.0064933
v 8.8026781 -17.3345547 13.1577978
vn -0.3586950 0.8998395 -0.2482476
v 8.5749340 -17.5129738 13.0406513
vn -0.6183450 0.5859852 0.5237087
v 8.4771471 -17.4106903 13.2167139
vn -0.2099778 -0.9366077 0.2804914
v 8.6625233 -16.3893871 13.5596991
vn 0.7514287 0.1041627 0.6515405
v 8.5004988 -16.5752392 13.4150486
vn 0.5786628 -0.2815364 -0.7654323
v 8.1478701 -17.5026093 13.2122841
vn -0.3639726 0.5622479 -0.7425640
v 8.1676340 -17.6001701 13.2048960
vn 0.0245653 0.9722081 -0.2328262
v 7.8926778 -16.5550346 13.3800983
vn 0.0631168 0.9968268 -0.0485042
v 7.7017865 -16.5355663 13.9775047
vn -0.8541523 0.4905193 -0.1726693
v 7.5045252 -17.6732788 13.4183598
vn 0.1122969 0.9911270 0.0711107
v 7.4677162 -17.1969757 13.6760712
vn -0.4868730 -0.8626629 0.1369945
v 7.3224459 -17.8617210 13.3488703
vn -0.6871555 -0.4415940 -0.5768986
v 7.4401488 -16.6985359 13.7622509
vn -0.0682050 0.9845990 -0.1609750
v 7.3491578 -16.4604473 13.8143063
vn 0.8520712 -0.2023488 -0.4827316
v 7.3247671 -17.9807034 13.4889908
vn -0.4338877 -0.7132965 0.5504086
v 7.1943650 -17.6083012 13.5176020
vn 0.2842607 0.8712004 -0.4002571
v 6.9511428 -17.7212448 13.6312132
vn -0.8719295 0.4829991 -0.0803165
v 6.9388032 -17.9232407 13.4227018
vn 0.1191604 0.9068467 -0.4042647
v 6.7650323 -17.6882515 13.6122189
vn 0.1020475 0.9932376 -0.0553667
v 6.9474926 -17.3012714 13.8143377
vn -0.2487275 -0.1900483 -0.9497454
v 6.7606373 -17.9084759 13.6399565
vn 0.6313008 -0.7401023 -0.2317499
v 6.6423802 -17.9229088 13.6634150
vn -0.9584572 -0.0197894 -0.2845492
v 6.5599084 -17.7221146 13.6137028
vn 0.2974712 0.9409188 -0.1618111
v 6.7730842 -17.2665367 13.8195286
vn 0.3587642 0.4154734 -0.8358649
v 6.7237983 -16.4818802 14.0087309
vn -0.1815837 0.8339429 -0.5211206
v 6.5420341 -16.4295349 14.3134184
vn 0.3075037 0.9505943 -0.0425681
v 6.5190129 -17.2690125 14.0258379
vn 0.3816335 0.9153445 0.1284536
v 6.5332870 -17.5147400 13.8881025
vn -0.5015985 -0.8638780 0.0459771
v 6.4349422 -17.3182011 14.0844517
vn -0.6315690 -0.7433980 -0.2201818
v 6.2913728 -17.5116138 13.8445234
vn 0.7278954 -0.6814796 -0.0758546
v 6.2403684 -16.7795391 14.0478439
vn 0.0532240 -0.9386595 -0.3407133
v 6.1604934 -17.4651546 14.0112915
vn 0.2839995 0.3938497 -0.8742006
v 5.7615967 -17.6309547 13.9279280
vn 0.0126069 0.3692541 -0.9292430
v 5.8475199 -17.5192623 13.9122715
vn 0.5292742 0.1261589 -0.8390189
v 5.9113207 -17.6262379 13.9813099
vn -0.3009152 0.1899760 -0.9345369
v 5.7634091 -17.2458267 14.0583401
vn -0.4523376 0.4930043 0.7431942
v 5.7688947 -17.3196526 14.1203232
vn -0.4085229 0.7817627 0.4711223
v 5.6323910 -17.2476902 14.1024542
vn 0.5223308 -0.5276921 -0.6698593
v 5.6154280 -17.3113289 14.2554235
vn -0.1306151 0.8141681 0.5657473
v 5.6196818 -17.3746681 14.1199980
vn -0.1499464 0.0242476 0.9883968
v 5.5540662 -17.4926224 14.2285719
vn 0.4906339 0.8151498 -0.3079110
v 5.6880722 -16.4232140 14.5135765
vn 0.8940193 0.4018822 -0.1980409
v 5.4959583 -17.0841122 14.2315826
vn 0.5836444 -0.7080133 -0.3975883
v 5.5051146 -17.2213669 14.2626305
vn -0.0006541 -0.1666325 0.9860189
v 5.4049492 -17.3130417 14.2115459
vn -0.5443229 -0.8298981 -0.1224005
v 5.3757000 -17.2306824 14.3286800
vn 0.5640342 0.7008561 -0.4366534
v 5.1671891 -17.5079441 14.3447962
vn 0.3530878 -0.5920017 0.7244744
v 5.1976013 -17.2011127 14.3982182
vn 0.8090410 0.4837330 -0.3338487
v 5.0236759 -17.4620266 14.3066549
vn 0.3870245 -0.8134742 0.4341333
v 4.5482745 -17.1023254 14.4878273
vn -0.0262142 0.1379445 0.9900931
v 4.6439028 -16.7815933 14.6283350
vn -0.4436197 0.8623336 0.2440951
v 4.5362158 -16.5000000 14.7189674
vn 0.6950867 0.6318389 -0.3429785
v 4.4748349 -16.6814823 14.6805182
vn 0.2885120 0.5845514 -0.7583274
v 4.8178039 -15.8187714 15.0205297
vn -0.4670710 -0.8836399 0.0320202
v 4.3135295 -17.6400623 14.6195822
vn -0.0315806 0.6627603 -0.7481654
v 4.4233465 -15.7316399 15.0493402
vn -0.0338909 0.8464569 0.5313776
v 4.0916128 -16.8013802 14.7035942
vn -0.4893919 0.8625467 -0.1284867
v 4.3358674 -15.5671539 15.1807432
vn 0.8120673 0.1640907 -0.5600188
v 3.9969149 -16.7299137 14.8649158
vn -0.7043689 0.6036543 0.3734517
v 4.0739131 -16.5107307 14.8601055
vn -0.7436731 0.5680952 -0.3524459
v 4.0478711 -15.9754429 15.1150055
vn -0.6136141 0.7756650 0.1477211
v 4.0496345 -15.9307785 15.2064590
vn 0.8551415 -0.4887118 0.1728985
v 3.6750629 -16.5071983 15.0409050
vn 0.1743562 -0.9790535 0.1051388
v 3.8959475 -16.3345814 15.0330515
vn -0.1760761 0.8430057 0.5082703
v 3.8039773 -16.6858158 15.0134926
vn 0.3398674 -0.8199781 -0.4605716
v 3.8302867 -16.4240246 15.1395006
vn 0.9895858 -0.1003300 0.1032172
v 3.8474791 -16.5441685 15.0232458
vn -0.4698966 0.8803788 0.0642681
v 3.7251709 -16.5798054 14.9953499
vn 0.7561832 -0.2631578 -0.5991119
v 10.0111761 -16.8480740 12.9224482
vn 0.7234907 0.4564494 -0.5178949
v 10.0413656 -16.5990963 12.9594307
vn -0.6203341 -0.1649405 0.7667987
v 9.9120960 -16.7792282 12.8845015
vn 0.6862283 -0.5914055 -0.4234741
v 9.8719845 -17.1156597 13.0492249
vn -0.2970604 0.6822023 -0.6680982
v 9.6970034 -16.8963318 13.0336990
vn 0.3505457 -0.3146632 -0.8821025
v 9.9955912 -16.2975864 13.1397219
vn -0.4958595 -0.7027205 -0.5102032
v 9.8364038 -16.4990692 13.1508865
vn -0.4369524 -0.7892919 0.4313824
v 9.6780357 -16.4139442 13.1062422
vn 0.0442445 0.8198271 -0.5708994
v 9.4289503 -16.8956356 13.0144606
vn 0.0107847 0.6913140 -0.7224740
v 9.2152004 -16.6808872 13.1879749
vn 0.9223310 -0.0943718 0.3746991
v 9.0217190 -17.2873554 13.0767927
vn -0.0576937 0.8619998 -0.5036148
v 9.0282221 -17.5541782 13.0457182
vn 0.0240553 0.9823205 0.1856552
v 8.9930420 -16.1918545 13.6571026
vn -0.3399147 -0.9273328 -0.1565629
v 8.6628847 -17.2134209 13.2063379
vn -0.6796857 0.7219284 -0.1297959
v 8.7673912 -17.4241390 13.1901674
vn 0.3367643 0.9292240 -0.1520937
v 8.5697355 -17.3343849 13.1648598
vn -0.1215716 0.9704236 -0.2085629
v 8.6146355 -17.4516964 13.2557497
vn -0.0813498 0.9761738 -0.2011643
v 8.7155113 -16.3482475 13.5999022
vn -0.0923110 0.9511622 -0.2945663
v 8.7218304 -16.2654686 13.7021065
vn 0.7336574 -0.3008751 -0.6092791
v 8.5796795 -16.5833359 13.5699492
vn 0.4254806 -0.9041509 0.0384376
v 8.2051849 -17.4547253 13.4350882
vn -0.3233894 0.6705900 -0.6676289
v 8.0590591 -17.6500988 13.2372341
vn 0.9385825 0.0054557 -0.3450118
v 8.0428429 -17.5814381 13.2733107
vn -0.1865991 -0.9724656 -0.1396116
v 7.7915735 -17.9519730 13.2793856
vn -0.1569472 0.6117113 -0.7753561
v 7.4650717 -17.7361736 13.6096315
vn 0.9532314 0.3009307 0.0281190
v 7.3642588 -17.5004025 13.4741611
vn 0.2303832 -0.2213334 -0.9475944
v 7.4572034 -17.4409256 13.6288719
vn 0.1583427 0.9843180 -0.0777538
v 7.4904933 -16.4599438 14.0078831
vn -0.0337276 0.9968235 0.0721475
v 7.3760695 -17.1632481 13.6745319
vn 0.5147671 0.7072510 -0.4845730
v 7.1758342 -17.8525887 13.3953381
vn -0.2777953 -0.8772873 0.3914036
v 6.8981376 -17.5090084 13.6163263
vn -0.7223069 -0.1456479 -0.6760617
v 6.4141941 -17.5885639 13.8802881
vn -0.4329155 0.7356697 -0.5209359
v 6.2281165 -17.8404846 13.8832121
vn 0.7882897 0.5479649 -0.2798822
v 6.1371813 -17.2549553 14.1523056
vn -0.1214247 -0.9412691 -0.3150692
v 6.1020150 -17.4957047 13.9549665
vn 0.2622322 0.6904219 -0.6742046
v 5.9665823 -17.7759781 13.9397478
vn 0.0425130 0.8779106 -0.4769337
v 6.0777178 -16.4378700 14.3193521
vn -0.7903204 -0.4805017 0.3801471
v 6.1901836 -16.8199348 14.2440119
vn 0.8044104 0.5211590 -0.2851619
v 6.1338534 -17.0998497 14.2229767
vn 0.1408938 -0.2136450 -0.9666979
v 5.9847894 -17.3548851 14.0835619
vn -0.6919014 -0.2943596 0.6592608
v 5.8768873 -17.1572876 14.2082577
vn -0.7533848 -0.6200923 0.2188539
v 5.7891955 -17.0336056 14.3198671
vn 0.6966134 0.7052491 0.1317323
v 5.6490040 -17.2346802 14.2463732
vn -0.4208909 -0.8802586 0.2190792
v 5.5752311 -16.9642010 14.3323317
vn 0.3879440 0.8541442 -0.3463196
v 5.3475962 -17.5712185 14.2135916
vn -0.7794176 0.2907641 0.5549455
v 5.3033347 -17.2316113 14.3114634
vn 0.8692808 -0.4143109 -0.2696245
v 5.0214648 -17.1881256 14.4817810
vn -0.1048723 0.9781861 0.1793151
v 5.0149779 -16.9084358 14.4634800
vn -0.2286896 -0.9718502 -0.0566417
v 4.7953491 -17.9070854 14.0959597
vn 0.0869115 0.6574033 -0.7485101
v 5.0008678 -16.4493599 14.7067451
vn -0.2831756 0.9449810 0.1637762
v 4.6903434 -16.4712830 14.8406239
vn 0.3187611 -0.9343265 -0.1594534
v 4.7091775 -16.3188000 14.8984146
vn -0.1265736 -0.8042753 0.5806207
v 4.6866994 -16.5665741 14.7686844
vn 0.8378337 0.3934914 -0.3784167
v 4.6017175 -16.6635475 14.7957277
vn 0.2409484 0.8252814 -0.5107393
v 4.4963121 -16.4518681 14.9186087
vn 0.9070392 0.3050427 -0.2902223
v 4.4548030 -16.3422451 14.9788990
vn 0.0234074 0.8841988 -0.4665239
v 4.6291008 -15.5556231 15.2150536
vn 0.6663693 -0.6470099 -0.3705808
v 4.2403173 -16.5514755 14.9093838
vn -0.1395835 -0.9047618 0.4023960
v 4.0254993 -16.3600388 15.0551825
vn -0.6408720 0.4607215 0.6140187
v 4.0728631 -15.8583460 15.1769514
vn 0.5307801 -0.7606479 0.3737477
v 3.7417917 -16.6290874 15.1011248
vn -0.7788922 0.6021811 0.1752285
v 3.8577225 -16.1256428 15.2951326
vn 0.8107917 0.4931114 0.3153696
v 3.6550174 -16.7361298 15.0183611
vn 0.9893015 -0.1374197 -0.0489738
v 3.6358099 -16.6388531 14.9596739
vn -0.8557393 0.2493423 0.4533639
v 3.6918433 -16.5406284 15.3105440
vn -0.3748783 0.7073891 -0.5992220
v 9.8332548 -16.8288574 12.9860258
vn 0.2152568 0.9765043 -0.0101950
v 9.9474392 -16.4806309 13.2713213
vn -0.1722130 -0.9793263 0.1061260
v 9.9862318 -16.4027882 13.3095636
vn -0.5457896 0.2326724 -0.8049703
v 9.7255154 -16.5368195 13.2073936
vn 0.4481906 -0.7391064 0.5028389
v 9.8026409 -16.2570000 13.2434616
vn 0.5275276 -0.3731064 0.7632210
v 9.7705383 -16.3738842 13.3300381
vn -0.5356448 0.8406948 0.0794788
v 9.3111029 -17.4125900 13.0646715
vn -0.4995621 -0.1544712 0.8523945
v 9.3862534 -17.3197536 12.9873037
vn 0.4880517 -0.7878913 -0.3755435
v 9.1904373 -17.7125130 13.1264763
vn 0.7381806 -0.3645238 -0.5676371
v 9.4989605 -16.3388290 13.4776773
vn 0.3388225 -0.9377122 -0.0767802
v 9.3953800 -16.3102741 13.3858528
vn 0.8617789 0.4804604 -0.1627732
v 9.0212498 -17.4601288 13.0663576
vn 0.5850387 0.3468705 -0.7330831
v 9.0950451 -16.5533981 13.2927313
vn 0.1515095 -0.9100249 0.3858752
v 8.9394016 -17.0496788 13.1995573
vn -0.0415074 0.1778388 0.9831839
v 8.9619970 -16.5778790 13.4801674
vn -0.7128505 0.4427123 0.5439211
v 8.6654930 -16.7445927 13.5887775
vn 0.9381093 0.0116207 0.3461443
v 8.5385189 -16.7161083 13.5229597
vn 0.0136798 0.9761047 0.2168701
v 8.3709583 -17.5568428 13.2235050
vn 0.6918838 -0.4881260 -0.5320055
v 8.4190092 -16.8168697 13.5375719
vn -0.3778181 0.9258317 0.0094444
v 8.4735241 -16.2859440 13.8447809
vn 0.7882317 -0.1811318 0.5881174
v 8.1273346 -17.4974346 13.2915888
vn -0.6414828 0.7050388 0.3023576
v 8.0835800 -17.6285992 13.4711914
vn 0.1500939 -0.8855166 0.4396954
v 8.0505171 -17.5475388 13.4239540
vn -0.2826707 0.9534950 -0.1046166
v 8.1351948 -16.5130634 13.6943951
vn 0.2543292 -0.9652935 0.0593737
v 7.5564017 -17.8166294 13.3442087
vn -0.6325321 -0.7709330 0.0746026
v 7.7210979 -17.8639812 13.5453787
vn 0.2292087 -0.9694117 -0.0877749
v 7.4857774 -17.8676376 13.4154644
vn -0.5149496 -0.0192622 -0.8570040
v 7.4681439 -17.6010361 13.4977312
vn -0.4855927 -0.8739185 -0.0215914
v 7.4083233 -17.8954220 13.6453485
vn -0.7636929 -0.2202524 -0.6068462
v 7.4440470 -16.9606953 13.8598166
vn 0.2408300 0.9485753 -0.2054408
v 7.2777271 -17.5331650 13.6569090
vn -0.7633710 -0.6362455 0.1116079
v 7.3432350 -17.6750469 13.8380041
vn 0.5118930 -0.8513312 -0.1148952
v 6.9590387 -17.4542217 13.5421925
vn -0.0880413 0.9628387 -0.2553239
v 7.1573458 -16.4158001 14.1334124
vn -0.6888886 -0.4635854 0.5572441
v 7.3327503 -16.5167618 14.0588341
vn -0.0729007 -0.2431247 0.9672517
v 7.1692986 -16.5956039 13.9208384
vn -0.2353789 0.2416111 0.9413931
v 7.0694771 -16.5218792 14.0577393
vn 0.1126848 0.6583613 0.7442195
v 7.2149525 -16.7566376 13.9888000
vn 0.2302808 0.9242322 -0.3045743
v 7.0832496 -17.8391857 13.6038342
vn -0.7661510 -0.6226388 -0.1591662
v 7.1286097 -16.4503117 14.1429558
vn 0.0000000 0.0000000 0.0000000
v 6.6286340 -17.8864269 13.8138437
vn 0.3810086 -0.5160169 -0.7671760
v 6.7991352 -16.5337315 14.1143475
vn 0.9141804 -0.3822375 -0.1347918
v 6.7207532 -16.6115665 14.0712204
vn -0.0017542 -0.9955030 -0.0947139
v 6.7696958 -18.0514450 13.8008556
vn -0.8671175 -0.4285894 -0.2538080
v 6.2786460 -17.5157719 13.9752312
vn 0.6724992 0.0728474 -0.7365040
v 6.3354549 -17.0151138 14.2411480
vn -0.1383421 -0.9896819 0.0373003
v 5.9920120 -18.0440140 14.0028591
vn -0.1768422 0.9252813 -0.3355314
v 6.2124929 -16.3410168 14.4719677
vn -0.1808419 -0.9824148 0.0464470
v 5.5442681 -17.9940281 13.8213196
vn -0.3954749 0.6092942 0.6872847
v 5.6840134 -17.3824787 14.2054424
vn -0.8540317 0.1350051 -0.5023977
v 5.5413470 -17.2645741 14.2120085
vn 0.9450136 -0.0054951 -0.3269847
v 5.4464331 -17.2186451 14.3765030
vn -0.2595758 0.7546780 -0.6025626
v 5.3759961 -17.5019760 14.3839493
vn 0.0940369 0.9945174 -0.0457409
v 5.2550406 -17.5767460 14.3223886
vn 0.4405512 0.8383266 0.3211280
v 5.1388268 -17.4471359 14.3997803
vn 0.4021811 -0.5029323 -0.7650552
v 5.1993389 -17.0612965 14.5594530
vn 0.5750170 0.6449087 -0.5034366
v 5.0740070 -17.3637772 14.4649849
vn -0.3973684 0.0686539 -0.9150875
v 5.0798259 -16.7846527 14.6029768
vn -0.2537150 0.8558797 -0.4506647
v 5.0956593 -16.2209721 14.8505888
vn 0.5262375 -0.2152705 -0.8226377
v 4.8557525 -16.2054062 14.8294115
vn -0.2988317 -0.9107739 0.2849397
v 4.7778201 -17.8328648 14.6041346
vn -0.5730287 0.8151773 0.0844041
v 5.1290379 -16.2934875 15.0054646
vn -0.6700847 0.0557058 0.7401915
v 4.8953557 -16.9013157 14.6995296
vn 0.2243947 0.8990431 0.3759900
v 4.7004461 -16.7405796 14.7207642
vn 0.5074311 -0.8351096 -0.2123809
v 4.9816980 -16.2670326 15.0145121
vn -0.7616991 -0.5598963 -0.3260837
v 4.6489534 -17.1869068 14.6452875
vn 0.5637354 -0.7937599 -0.2283585
v 4.6994910 -16.5265675 14.8291712
vn 0.6696580 0.7341277 0.1123155
v 4.5319500 -17.3794956 14.6094046
vn 0.2329264 -0.7528250 0.6156296
v 4.7016802 -16.0174580 15.0260553
vn 0.6603213 0.3965151 0.6377707
v 4.6231623 -16.1332645 14.9795628
vn 0.2417409 -0.5451089 0.8027563
v 4.4812279 -16.2805119 14.9659500
vn 0.9578499 -0.2812909 0.0583003
v 4.4179792 -16.2598705 15.0760746
vn -0.5513951 0.6772093 -0.4871870
v 4.1052465 -16.7265148 14.9123678
vn -0.9297246 0.0646236 0.3625410
v 4.1525469 -16.4704132 15.0629587
vn -0.6715987 0.1591017 0.7236310
v 4.2276626 -15.8015823 15.3114014
vn 0.1914994 -0.4165063 0.8887354
v 4.1243048 -16.1975422 15.1438761
vn 0.1863045 -0.9366592 0.2965810
v 4.1146297 -16.0780849 15.1198282
vn -0.6878558 -0.2247493 0.6901755
v 4.1988540 -16.3615093 15.1055450
vn -0.4880041 0.8459852 -0.2148512
v 3.8710237 -16.6514683 15.1274099
vn 0.3696735 -0.9064957 -0.2039782
v 3.9668708 -16.2476673 15.1419640
vn 0.9161876 0.1451867 -0.3735252
v 3.7295442 -16.5947971 15.1800585
vn -0.7178613 0.6932589 -0.0637747
v 3.8072321 -16.7456951 15.1367474
vn 0.6547151 -0.5387135 -0.5302226
v 3.7793357 -16.4473972 15.2426939
vn -0.8349691 -0.4450149 0.3237104
v 3.6319597 -17.0260887 15.0698366
vn 0.8493719 -0.1618160 -0.5023775
v 10.2564478 -16.7922249 13.2026691
vn 0.0315005 0.4304735 -0.9020534
v 9.9102316 -16.7311764 13.0585546
vn -0.4545218 0.8884992 -0.0630805
v 9.7156105 -16.4977551 13.2716570
vn -0.1636314 0.7135566 -0.6812207
v 9.5815754 -16.6887684 13.1853924
vn 0.6017232 -0.7224798 -0.3405176
v 9.6615019 -17.4646053 13.3104753
vn 0.3754846 -0.4809827 0.7922543
v 9.7413635 -16.2297077 13.3350859
vn 0.2959541 -0.7712477 0.5635498
v 9.6045580 -16.2747250 13.3547316
vn -0.4129711 -0.6419965 0.6459841
v 9.3217392 -17.3135166 13.0414495
vn 0.0125354 -0.7945013 0.6071330
v 9.1087589 -17.1547070 13.2019806
vn 0.4796869 -0.8626767 0.1602790
v 9.1110497 -17.0047703 13.3153868
vn 0.2810287 -0.7991313 -0.5314246
v 9.2862511 -16.3859673 13.4488907
vn 0.3205465 -0.3916180 -0.8624879
v 9.2274513 -16.3886318 13.4960899
vn 0.4176251 0.5377420 -0.7324089
v 9.1905651 -16.5203991 13.4153643
vn 0.9540924 0.0315384 0.2978475
v 8.9124556 -17.2340603 13.3139200
vn 0.9241703 0.1455692 0.3531556
v 8.9971981 -17.3993912 13.2702560
vn -0.2528482 -0.7937599 -0.5531846
v 8.9106226 -17.8278866 13.0113678
vn -0.1963201 -0.9286858 -0.3146445
v 8.7665491 -17.6844997 13.1336594
vn -0.9337678 -0.0083710 -0.3577817
v 8.6784229 -17.2968559 13.3034945
vn 0.0473444 -0.9461995 -0.3201016
v 8.5331211 -17.2623692 13.4404907
vn -0.0880014 0.9281357 0.3616903
v 8.3172140 -17.6330681 13.4136372
vn -0.1311126 -0.8382449 0.5292967
v 8.1615944 -17.4126835 13.5741873
vn -0.4482536 -0.7727944 0.4492855
v 7.9666595 -17.4504986 13.4611683
vn 0.7266906 -0.5538658 -0.4063907
v 7.9253874 -17.4711285 13.5775795
vn 0.1114598 -0.9829374 0.1463246
v 8.0620432 -17.3270302 13.4684629
vn -0.9315628 0.3635249 0.0063599
v 7.5934300 -17.2072601 13.6519060
vn 0.9649329 -0.2061666 -0.1624805
v 7.2292590 -17.4521847 13.7020836
vn 0.0179625 -0.9830292 -0.1825678
v 7.1133485 -18.0568695 13.8130617
vn 0.3306071 0.8603387 -0.3879644
v 7.1647973 -17.7603226 13.6447420
vn 0.1816702 0.9616699 -0.2053945
v 7.2979226 -16.4276180 14.2646589
vn -0.4957922 -0.4693260 -0.7307004
v 7.2791677 -16.8304100 13.9002905
vn -0.7773157 -0.6290751 -0.0066931
v 7.1241837 -16.6815548 13.9369993
vn -0.2755998 -0.1107374 -0.9548728
v 6.9385896 -16.6280346 14.1611061
vn 0.5529690 -0.6810045 -0.4800606
v 6.6246338 -16.7932472 14.2365112
vn -0.4207907 0.8511896 -0.3137063
v 6.3987236 -17.7611008 13.8115559
vn -0.6798999 0.2466322 -0.6905857
v 6.2697506 -17.6530457 13.9332743
vn 0.2086467 0.4288090 -0.8789707
v 6.0759182 -17.6750240 14.0806646
vn 0.1115908 -0.8530830 -0.5097028
v 6.1197186 -17.4995785 14.1129055
vn -0.6143305 -0.6039216 0.5078157
v 6.3997626 -17.1873074 14.3850317
vn -0.5945377 0.7257473 0.3461441
v 5.8950272 -17.2967129 14.1716347
vn -0.6985620 -0.5698475 0.4327646
v 5.8735905 -17.0111542 14.3033056
vn -0.8575016 -0.4670426 0.2157827
v 5.9035521 -16.4144840 14.6272287
vn -0.3413925 -0.6904840 -0.6377171
v 5.6827679 -16.9914684 14.4198933
vn -0.5178235 -0.4748423 -0.7116064
v 5.8689218 -16.9975452 14.3846979
vn 0.6872975 0.7050646 -0.1746603
v 5.8367095 -16.6709194 14.6175537
vn -0.9109644 -0.2678277 0.3137071
v 5.6852422 -17.5295315 14.2388105
vn -0.3718660 0.8969192 -0.2392733
v 5.5529041 -17.6828957 14.2966146
vn 0.8450575 0.4524877 -0.2848382
v 5.8253837 -16.5914955 14.7111235
vn -0.3431890 0.3318081 -0.8787063
v 5.6074786 -17.1021118 14.3880796
vn -0.2303354 0.1554603 -0.9606132
v 5.5557389 -17.5899315 14.3509130
vn -0.6020076 -0.7649414 -0.2290232
v 5.5872679 -16.9070015 14.3839884
vn -0.1100645 0.8014727 0.5878157
v 5.3710799 -17.0925331 14.4540701
vn 0.4250819 0.6166774 -0.6625816
v 5.3878002 -17.6222935 14.3600655
vn -0.0817320 -0.9908940 0.1070008
v 5.1470633 -17.9569664 14.3183889
vn 0.5268567 0.1449312 -0.8375064
v 5.1189446 -17.2663097 14.5967960
vn -0.4342864 -0.3043557 0.8477989
v 4.8665543 -16.7298412 14.7632523
vn -0.0849931 -0.0268590 -0.9960195
v 4.9366169 -16.3358803 15.1009111
vn -0.0903887 0.4083253 0.9083503
v 4.5708976 -17.2964172 14.5043211
vn 0.2481724 -0.9663005 -0.0683663
v 4.7986832 -16.5462723 14.9172192
vn -0.2691601 0.0856778 0.9592769
v 4.8272848 -16.1583309 15.0024376
vn 0.1924679 0.9776752 0.0843046
v 4.7653275 -16.2436275 15.0509758
vn 0.8728834 -0.1243931 -0.4718060
v 4.4953256 -17.2427254 14.6432362
vn -0.5838592 -0.6175609 0.5269982
v 4.9032545 -16.0451870 15.0688343
vn 0.2619598 0.8743173 0.4085908
v 4.7105966 -16.1870670 15.1455946
vn -0.0283787 0.5746333 -0.8179188
v 4.7556214 -15.5151834 15.3197336
vn -0.5041287 0.6590395 0.5581408
v 4.4780798 -15.5864172 15.3961411
vn -0.8444211 0.3237135 0.4268052
v 4.3694391 -16.6295300 14.9961405
vn 0.0794135 -0.5542703 -0.8285396
v 4.0226507 -16.3446541 15.1830873
vn 0.0981844 -0.3227555 -0.9413760
v 3.9669814 -16.4101391 15.2304163
vn -0.3357833 0.6764696 -0.6554682
v 3.9653740 -16.5836430 15.0792046
vn -0.9591292 0.0917007 -0.2676978
v 3.8299360 -16.5976353 15.1394081
vn -0.1083526 0.8684161 -0.4838524
v 3.9361486 -16.5193100 15.1089125
vn -0.3643295 0.7028932 0.6109052
v 4.1073651 -15.9644527 15.4216146
vn -0.7174449 -0.6845353 0.1291677
v 3.8054757 -17.2653484 15.0705137
vn 0.8115790 0.0838723 -0.5781912
v 3.7158804 -16.7059269 15.2363567
vn -0.6741204 0.2359678 -0.6999149
v 10.0798025 -16.6850796 13.1423321
vn 0.3168856 0.7694530 -0.5545499
v 10.1397820 -16.1794128 13.3102226
vn -0.3737351 -0.5080117 0.7760452
v 10.1640930 -16.2522297 13.3594427
vn -0.1242470 -0.8792476 0.4598765
v 9.7923918 -16.1314430 13.4630852
vn 0.4570188 -0.8449097 0.2779592
v 9.6408215 -16.1212559 13.4625349
vn -0.4509223 -0.3823870 0.8065043
v 9.4074488 -17.2080402 13.1552505
vn 0.0233136 -0.7803003 0.6249704
v 9.5784302 -16.1792965 13.5333500
vn -0.1874720 -0.6542386 0.7326842
v 9.3480272 -17.0888290 13.1728439
vn -0.0305737 0.4396559 -0.8976458
v 9.3608551 -16.4792461 13.4513454
vn -0.3405153 0.9315678 -0.1274004
v 9.1616840 -17.4070930 13.1200342
vn -0.0724385 0.9972662 0.0145879
v 9.3232174 -16.0483208 13.6626501
vn -0.8710330 0.4682677 0.1484145
v 9.2435865 -16.1313133 13.7727470
vn 0.3681732 -0.8830258 -0.2910565
v 9.0961876 -17.2258186 13.4001055
vn -0.4114156 0.5971194 0.6886114
v 9.1192207 -16.2119026 13.6928120
vn -0.2846149 0.8093275 0.5137931
v 8.9731150 -16.6025124 13.6736813
vn 0.2935032 -0.2460685 0.9237458
v 8.9143038 -16.5205059 13.5946693
vn 0.7377346 0.2520519 0.6262727
v 8.8747034 -16.6162071 13.5578451
vn -0.5914751 -0.1966476 -0.7819763
v 8.7662096 -16.6034184 13.6691322
vn -0.3116826 0.9480051 -0.0643445
v 8.5543003 -17.5986366 13.4925890
vn 0.9339306 -0.3571346 -0.0151186
v 8.2963486 -16.9357414 13.4006510
vn 0.0399541 0.9766421 0.2111253
v 8.2154055 -17.6492023 13.4941015
vn -0.3535269 0.9340880 -0.0499833
v 8.2738209 -16.3929787 13.8948326
vn -0.1289797 0.9247420 0.3580733
v 8.0083399 -17.6983757 13.3955898
vn 0.8669734 0.4743189 0.1529013
v 7.9113126 -17.6575565 13.5078592
vn -0.5552703 0.5975600 -0.5784436
v 7.4789114 -17.2117062 13.8656893
vn -0.6140466 -0.0089541 -0.7892190
v 7.3171206 -17.1070232 13.9695425
vn 0.0300822 -0.9892524 -0.1430901
v 7.3295479 -17.3658237 13.8042078
vn -0.4809627 -0.8747200 0.0594953
v 7.1971626 -17.6129684 13.8898020
vn -0.3469203 0.8916864 -0.2907607
v 7.3115430 -17.2511158 13.9184666
vn -0.4987742 -0.0018716 -0.8667300
v 7.1788983 -17.0537205 14.1497822
vn -0.4776539 -0.3964585 -0.7840073
v 7.1006742 -16.9486008 14.0955019
vn -0.0888455 -0.9934668 0.0716256
v 6.8793201 -17.5077038 13.9768486
vn 0.9201908 -0.1720233 0.3516488
v 6.9709911 -16.5713921 14.1903820
vn -0.2073404 0.7680137 -0.6059414
v 7.0196724 -16.3495808 14.2362299
vn 0.3319086 0.6429638 0.6902422
v 7.0413685 -16.6737175 14.1817904
vn 0.8630509 -0.1523921 0.4815805
v 6.8684254 -16.4764061 14.2819099
vn -0.4969820 -0.5895755 -0.6367179
v 6.8031034 -16.7053852 14.2147608
vn 0.2624862 0.9639711 -0.0431376
v 6.8818936 -17.6757755 14.0299902
vn 0.4445705 0.6067367 -0.6589596
v 6.4595642 -17.1517658 14.2561312
vn 0.5852259 0.7915457 -0.1759715
v 6.3217669 -17.4610920 14.2751036
vn 0.2775057 -0.5531512 -0.7855026
v 6.5102806 -16.8769512 14.2454491
vn -0.3517125 -0.5028669 -0.7895715
v 6.2076211 -17.4924202 14.2193689
vn 0.7682882 0.5686643 -0.2938609
v 6.0976329 -17.0647488 14.3980408
vn 0.8120088 0.4918817 -0.3141564
v 6.2694860 -17.2824306 14.3782644
vn -0.5747311 -0.7591453 0.3055856
v 6.0596700 -16.5428524 14.5819349
vn -0.5231411 0.8439170 -0.1188591
v 5.9096918 -16.3645000 14.5974627
vn -0.4432257 0.7853687 -0.4321424
v 5.7062302 -17.4283886 14.3582115
vn -0.2089720 -0.2904419 -0.9337956
v 5.6504788 -17.1050911 14.4994650
vn 0.5164945 -0.1510888 -0.8428557
v 5.5837951 -17.2639732 14.4424305
vn -0.2459435 0.9478434 0.2027431
v 5.5152507 -17.2130394 14.4868488
vn 0.0898508 -0.6204013 -0.7791207
v 5.5456419 -17.3100529 14.4760189
vn -0.2422708 0.1655133 -0.9559866
v 5.4330482 -17.3744946 14.4319048
vn -0.8111935 0.4967978 0.3084753
v 5.4314866 -17.3267727 14.5149641
vn 0.0761961 0.7304446 -0.6787082
v 5.4359398 -16.2393265 14.8462906
vn 0.9483770 -0.3029828 -0.0937152
v 5.1868339 -16.8943310 14.6731453
vn 0.4211771 -0.8827167 0.2083771
v 5.3533287 -16.8456726 14.7384548
vn -0.1475812 0.2280450 -0.9624009
v 5.2538824 -17.3447475 14.6165609
vn -0.1818968 -0.9616706 0.2051908
v 4.9133344 -17.9390984 14.4117680
vn 0.5065480 0.8543160 -0.1164188
v 4.9112067 -16.8222694 14.8195896
vn 0.5316581 0.2108723 -0.8202881
v 5.0517182 -16.1052227 14.9457302
vn -0.3980158 0.7191408 -0.5695786
v 4.6643887 -17.3919773 14.6967173
vn 0.9056035 -0.3188175 -0.2797101
v 4.7139139 -16.6961956 15.0173349
vn 0.7447032 0.6646353 -0.0606386
v 4.6839194 -16.6950188 14.9101439
vn 0.4243820 0.8662321 -0.2637082
v 4.5662708 -16.4018726 14.9768381
vn -0.7746689 0.5024338 -0.3839901
v 4.5761304 -15.4740725 15.3774633
vn -0.4037192 -0.8325566 0.3792892
v 4.3349190 -16.4726715 14.9979181
vn -0.3307399 -0.6320843 0.7007714
v 4.3378935 -15.9746695 15.2664909
vn 0.4847060 0.7561237 0.4397011
v 4.2982121 -16.0180473 15.3020859
vn -0.9189772 0.3445061 0.1918244
v 4.2245097 -16.3777542 15.1914320
vn -0.8766399 -0.4805331 -0.0242997
v 4.3013444 -16.2034721 15.3284416
vn -0.9293849 0.2316847 0.2873428
v 4.2664337 -16.2617931 15.1766510
vn 0.1807831 -0.4012003 -0.8979732
v 4.1695423 -16.1587944 15.3522844
vn -0.4439248 -0.8550736 0.2679178
v 4.2126598 -17.5615406 15.0401573
vn 0.9259824 -0.3725155 -0.0615534
v 4.0562534 -16.1980667 15.3003159
vn 0.0157934 -0.5746734 -0.8182305
v 3.9751129 -16.3141060 15.2461853
vn -0.3520300 0.8293334 -0.4339136
v 4.0913763 -16.5660648 15.1808062
vn -0.8327554 0.1851344 -0.5217697
v 3.9114835 -16.5372658 15.2420883
vn 0.8794832 0.3563749 -0.3154462
v 3.7884557 -16.6061268 15.2845840
vn 0.1194099 -0.2430066 -0.9626470
v 10.2515392 -16.2582169 13.2735958
vn -0.5753058 0.6194673 -0.5341194
v 10.1901979 -16.0862770 13.3777828
vn 0.6099799 -0.7875915 -0.0873164
v 10.1066256 -16.3256149 13.2634201
vn 0.0551321 -0.6427683 0.7640742
v 9.9969711 -16.2409573 13.3711557
vn 0.6152529 0.6993924 -0.3637503
v 9.9971581 -16.0366344 13.4451418
vn 0.0145812 -0.7489272 0.6624919
v 9.8900642 -16.1794987 13.5122643
vn 0.1807448 -0.1099730 0.9773624
v 9.5717173 -17.1240578 13.2110624
vn 0.6453312 -0.4689801 0.6029969
v 9.4483232 -16.9429092 13.3127975
vn -0.3668265 0.7272978 0.5800657
v 9.6062536 -15.9783592 13.6057358
vn 0.1090747 0.5601410 -0.8211850
v 9.5087423 -16.5021496 13.4776859
vn -0.0736565 0.9169189 0.3922173
v 9.4912033 -16.0741234 13.5799227
vn 0.9561715 -0.1737722 0.2356679
v 9.4755516 -16.1896267 13.5376329
vn -0.2489534 0.0285257 0.9680953
v 9.1957378 -16.8096333 13.3903322
vn -0.0950746 0.9719076 0.2153058
v 9.1023912 -17.5077686 13.2920799
vn 0.3362022 -0.7870643 -0.5172020
v 8.9192219 -18.0645008 13.4737768
vn 0.6099722 -0.4711851 0.6371174
v 8.9235144 -17.4265747 13.2935152
vn 0.8789978 -0.3590350 0.3137782
v 9.0311871 -16.7318478 13.4570847
vn 0.5515310 -0.7702315 -0.3202455
v 8.9495974 -17.1054268 13.4318838
vn 0.4624700 0.5940300 0.6582171
v 8.8951759 -17.5537853 13.2813301
vn -0.0007128 0.7873641 -0.6164878
v 8.9832535 -16.1605682 13.8111162
vn -0.7151101 0.6816459 0.1548430
v 8.6687517 -17.5080795 13.4198198
vn -0.3957179 0.9123271 -0.1051988
v 8.8296986 -16.1663437 13.9338942
vn -0.3052508 0.9399631 -0.1526150
v 8.7091322 -16.2000904 14.1778364
vn -0.2316397 -0.8973912 -0.3755426
v 8.5666924 -17.3758888 13.5435219
vn 0.0191730 -0.9659543 -0.2580013
v 8.4359722 -17.2801628 13.5617456
vn -0.2722331 0.9598636 0.0674613
v 8.4450760 -17.5085945 13.4846630
vn 0.1071970 -0.9607171 -0.2559913
v 8.2578573 -18.0018291 13.6064196
vn -0.2029727 0.8741403 0.4412265
v 8.1583834 -17.7044811 13.5931997
vn -0.1143487 -0.9615527 -0.2496812
v 7.5936546 -17.7911816 13.7190161
vn -0.0657832 0.9789392 -0.1932632
v 8.0093679 -16.4734097 13.8140287
vn -0.9445812 -0.0853631 0.3169851
v 7.3749466 -17.4341469 13.7022629
vn 0.4519150 -0.8533772 -0.2598469
v 7.3535466 -18.0480595 13.8472853
vn 0.6548799 0.7480587 -0.1074270
v 7.3082013 -17.8533211 13.8230362
vn -0.3964099 0.8486113 -0.3503114
v 7.2184792 -16.8897686 14.1572037
vn -0.1770357 -0.9828292 0.0520107
v 6.9912467 -17.4827824 13.8182173
vn 0.1518000 0.9353240 -0.3195713
v 7.1479545 -16.2842560 14.5177431
vn 0.6653824 -0.4601660 -0.5878040
v 6.9447193 -16.4233437 14.1914349
vn -0.0032121 -0.9841764 0.1771625
v 6.9756379 -17.4525757 14.1038876
vn -0.4082483 -0.8164966 -0.4082483
v 6.7723408 -17.8221684 13.8203039
vn 0.3631966 0.2351152 0.9015593
v 6.9420943 -16.7513771 14.2604570
vn -0.1074861 0.8978355 -0.4270109
v 6.8618770 -16.3649483 14.3041801
vn 0.7071068 -0.7071068 0.0000000
v 6.7193632 -17.7431087 14.0214148
vn 0.1307470 -0.7168137 0.6848966
v 6.8102922 -16.7538891 14.3120022
vn 0.8944272 -0.4472136 0.0000000
v 6.6507359 -17.7177944 14.0457878
vn 0.0870657 -0.5292210 0.8440052
v 6.5402617 -17.7484322 14.0569010
vn -0.1232224 0.7273577 -0.6751053
v 6.8150196 -17.2297974 14.1884279
vn -0.1555614 -0.6540498 0.7402834
v 6.6501274 -16.5823994 14.2801256
vn 0.2741627 -0.3433888 0.8982867
v 6.6574988 -16.7419453 14.3157377
vn 0.3888594 -0.3611871 0.8475448
v 6.3720369 -16.6093712 14.3856001
vn 0.9738176 -0.0229863 -0.2261655
v 6.2869554 -16.6518841 14.5806065
vn 0.6026682 0.6820042 -0.4143205
v 6.0496883 -16.8086357 14.5250082
vn -0.1333528 0.9708581 -0.1991272
v 6.1693096 -16.3411999 14.7660227
vn -0.3499614 0.8305998 -0.4331638
v 5.8870378 -17.3394260 14.4113054
vn -0.2817538 -0.5948389 0.7528489
v 5.8329430 -16.8597240 14.5566282
vn 0.3170284 0.0806681 0.9449792
v 5.6468754 -16.9110527 14.5696287
vn 0.0865007 0.2693189 0.9591585
v 5.8595848 -16.9942703 14.4835014
vn -0.1725182 0.8502771 -0.4972589
v 5.7801394 -17.3341236 14.4485474
vn -0.4972948 0.8666890 -0.0393483
v 5.6274338 -17.3447876 14.4075708
vn 0.4887432 -0.3473730 0.8002888
v 5.6102166 -16.8032646 14.5510674
vn -0.7327162 -0.1981687 -0.6510423
v 5.6046758 -17.1542778 14.6393538
vn -0.0641136 -0.9940944 0.0875541
v 5.6477604 -17.9794426 14.3481617
vn -0.0041795 -0.7402319 -0.6723387
v 5.4246283 -16.9563599 14.5378895
vn 0.2276487 -0.7473950 0.6241609
v 5.5612164 -16.8990078 14.6675272
vn 0.1932473 0.5500390 0.8124732
v 5.5357342 -17.0518742 14.6673145
vn 0.0710680 -0.7714655 0.6322898
v 5.4955525 -16.8743019 14.6333771
vn 0.5085456 0.7712369 -0.3828513
v 5.6574688 -16.3325844 14.8016205
vn 0.0330073 0.5525104 -0.8328522
v 5.5824518 -17.3910942 14.5713959
vn 0.0094313 0.1199454 0.9927357
v 5.3804603 -16.9907684 14.6099453
vn -0.1800494 0.3934447 -0.9015450
v 5.3424854 -17.3463535 14.5373363
vn 0.2732189 0.7903008 -0.5484305
v 5.2630358 -17.4790020 14.5431290
vn 0.6571085 0.7126800 0.2455521
v 5.2626743 -17.0625591 14.6851950
vn 0.1755726 0.2984786 -0.9381284
v 5.3120422 -17.2463551 14.6449080
vn -0.4603764 0.8802002 -0.1153309
v 5.3253202 -16.0491409 15.0300426
vn -0.3629293 -0.0901163 0.9274489
v 4.9805412 -16.7917309 14.8112936
vn -0.6568900 -0.4520178 0.6034695
v 5.0920477 -16.6486950 14.9294071
vn 0.6239350 -0.7205158 -0.3025923
v 5.1183462 -16.1937084 15.0793142
vn -0.7173147 -0.5443799 -0.4348681
v 4.9534678 -16.0851955 15.1819677
vn -0.5271600 -0.2411741 0.8148236
v 4.9460001 -16.2332344 15.0860910
vn -0.3372824 0.8970332 -0.2856084
v 4.8782110 -16.4406242 15.0853214
vn -0.5933070 -0.7117585 0.3760141
v 4.8107991 -16.3056297 15.1559029
vn 0.5440611 0.7419870 0.3917305
v 4.7809539 -16.8263798 14.8984470
vn 0.0901619 -0.9704670 -0.2237514
v 4.7093759 -15.9806452 15.1980934
vn 0.7996252 -0.0494420 -0.5984606
v 4.5594316 -16.6911278 14.9257002
vn 0.9425023 -0.3322483 -0.0360636
v 4.6033859 -16.0873795 15.1839800
vn 0.4752727 -0.7154344 0.5121226
v 4.5880470 -16.1510105 15.1894321
vn 0.7539011 0.5246184 0.3954854
v 4.5040503 -16.1634521 15.2170286
vn 0.1044670 0.9734337 0.2037486
v 4.4671044 -16.5887527 15.0792551
vn 0.6181149 0.6278884 -0.4729590
v 4.3568530 -16.5784550 15.0995331
vn -0.5806321 0.2072113 0.7873563
v 4.4492488 -15.7665911 15.3863153
vn 0.7401374 0.1069098 -0.6639029
v 4.1159010 -16.2588863 15.2657251
vn 0.2692985 0.5183953 -0.8116308
v 4.1145167 -16.5199718 15.2877474
vn -0.3903280 -0.1235239 -0.9123518
v 4.0712609 -16.2675114 15.4195013
vn -0.9417877 -0.1609661 0.2951709
v 3.9286342 -16.6410637 15.2573090
vn -0.2657847 0.9385518 -0.2201795
v 3.8154829 -16.7621155 15.3078127
vn -0.6575031 0.3700058 0.6563426
v 3.8677642 -16.2566910 15.4666777
vn -0.6608495 -0.1927188 0.7253534
v 3.7307501 -16.7611771 15.3950377
vn -0.0937995 -0.7854897 0.6117251
v 10.1189480 -16.1121864 13.4244223
vn -0.7147340 0.0455903 0.6979089
v 10.0744362 -16.8914948 13.2946854
vn 0.0858346 -0.6609971 0.7454631
v 9.9152870 -16.9138184 13.2617912
vn 0.7118901 -0.6376312 -0.2943450
v 9.9518147 -17.2316513 13.3699188
vn -0.0146838 0.9805557 -0.1956910
v 9.9531384 -16.5229855 13.5083599
vn -0.1495662 -0.2475427 0.9572631
v 9.7910786 -16.9535294 13.2694664
vn -0.3743218 0.7363718 0.5635955
v 9.7600613 -17.0983315 13.2930670
vn 0.0817188 -0.9373502 0.3386692
v 9.8776426 -16.0717449 13.5731421
vn -0.0705714 -0.3387899 0.9382117
v 9.7142954 -16.9488068 13.2054691
vn -0.1175540 0.9723377 -0.2018431
v 9.8954144 -15.9086542 13.6203613
vn -0.3609042 0.2647695 0.8942289
v 9.6466322 -17.1091499 13.2577734
vn 0.6327815 -0.7705187 0.0767371
v 9.6259985 -16.8306198 13.3602791
vn -0.3344964 0.0374466 0.9416528
v 9.5311356 -17.1833534 13.2402639
vn -0.6273865 0.6472099 0.4330191
v 9.4842644 -17.2723846 13.3201828
vn -0.0991550 -0.3466306 0.9327463
v 9.6704750 -16.0980091 13.6607752
vn 0.3610045 0.4025646 0.8412001
v 9.5695391 -17.1497478 13.3702946
vn -0.1264782 -0.9099049 0.3950651
v 9.3833923 -17.0571327 13.3211994
vn -0.7465156 0.6325521 0.2063793
v 9.4545603 -17.3199921 13.1655874
vn -0.5039797 0.8603551 0.0761159
v 9.3080759 -17.3479176 13.2812529
vn 0.4870885 0.8491760 -0.2040708
v 9.5203505 -16.1332035 13.6926460
vn -0.3700466 0.9126647 0.1735190
v 9.2412291 -17.5013752 13.3539944
vn 0.1035012 0.8762271 -0.4706524
v 9.3033895 -16.0454788 13.8060360
vn 0.5565701 0.6602636 0.5042637
v 9.0685596 -16.8997269 13.5224237
vn -0.1430787 -0.9623926 -0.2309307
v 9.1530380 -17.1565418 13.5696058
vn -0.0973165 0.0050051 0.9952409
v 9.0877104 -16.3184109 13.7081528
vn -0.3639321 -0.7326148 -0.5751774
v 8.6860390 -17.8090687 13.3181181
vn -0.3794934 -0.7050936 -0.5990224
v 8.7780533 -18.0584126 13.4129286
vn 0.8792382 -0.3653702 -0.3056874
v 8.8615513 -17.2435970 13.5688925
vn 0.9826410 -0.1404491 -0.1212052
v 9.0698242 -16.2876682 13.8247147
vn 0.3700829 -0.8458682 0.3841166
v 8.9414692 -16.3739223 13.7129564
vn 0.8165287 0.1398533 0.5601089
v 8.8348255 -16.6311378 13.7411861
vn 0.8470746 -0.4018929 0.3477741
v 8.8392696 -16.4594307 13.7267828
vn -0.7722374 -0.4972259 -0.3954944
v 8.6776419 -17.3895931 13.6417131
vn -0.3925253 0.0451100 -0.9186343
v 8.6649284 -16.7104168 13.7367926
vn 0.5954109 0.3723369 -0.7119347
v 8.6094799 -16.8929710 13.7101870
vn 0.2534679 -0.9524693 -0.1689860
v 8.3712997 -17.3736305 13.6426916
vn 0.1322651 -0.9049565 -0.4044251
v 8.1081114 -17.3959427 13.6319847
vn 0.6924602 0.2376398 -0.6811947
v 7.9874883 -17.6565056 13.7411070
vn -0.8672907 -0.4819934 -0.1244555
v 7.5166917 -17.4958210 13.8583155
vn 0.3478516 0.9242590 -0.1573039
v 6.9694915 -17.6661644 13.8022089
vn -0.5555480 -0.3843111 -0.7373407
v 7.3316832 -16.4922237 14.2467861
vn -0.4039423 0.4919791 -0.7712246
v 7.1521864 -16.7107410 14.2491465
vn -0.5438824 0.0907451 -0.8342406
v 6.8450022 -16.9443436 14.2221289
vn -0.1184807 -0.7254512 -0.6779993
v 7.0089107 -16.3839664 14.4365530
vn 0.4243664 -0.8053607 -0.4138929
v 6.8755794 -16.4272652 14.4142742
vn -0.5949929 0.4284398 0.6800168
v 6.8628740 -16.8634987 14.2872753
vn 0.8137679 0.0374044 0.5799851
v 6.9095893 -16.5854797 14.3822365
vn 0.3995169 -0.6650157 0.6309836
v 6.8140550 -16.4983883 14.4357557
vn 0.1921394 -0.6688529 0.7181354
v 6.6369109 -16.4898243 14.4329576
vn -0.2006020 -0.5007455 0.8420290
v 6.7608070 -16.6826496 14.3903475
vn -0.1343601 -0.8705825 -0.4733217
v 6.7378464 -16.4792500 14.5004606
vn 0.5094645 0.1123827 0.8531214
v 6.5421481 -16.7973614 14.3243647
vn -0.1186521 0.1807169 -0.9763519
v 6.6496978 -17.1121006 14.2992353
vn 0.3369154 -0.4292215 0.8380077
v 6.5179939 -16.6254711 14.4411745
vn 0.6553689 0.5758831 0.4887232
v 6.4013534 -16.7760868 14.4594069
vn 0.3295684 -0.9434784 0.0351185
v 6.4439316 -16.5081806 14.5781469
vn -0.8124968 -0.3223942 -0.4857067
v 6.0322976 -17.2327805 14.5139532
vn -0.7686915 0.1097655 0.6301309
v 6.0202026 -17.0623474 14.5540752
vn -0.1971249 0.8820305 -0.4279765
v 5.9877753 -16.3094215 14.8615465
vn -0.6829407 -0.7001170 0.2083943
v 6.1693454 -16.6177940 14.7582455
vn -0.2159313 0.9182117 0.3320557
v 5.9487996 -17.1058826 14.5977039
vn 0.1654536 -0.9862176 0.0002393
v 5.7965498 -16.6951523 14.7087936
vn -0.3174541 0.6799526 -0.6609746
v 5.5373840 -17.4494381 14.4454260
vn 0.4748168 0.7993179 -0.3682933
v 5.5483985 -16.0818386 15.0570307
vn 0.0578665 -0.1309134 -0.9897036
v 5.4141946 -17.1988964 14.6625538
vn -0.6638736 0.3121908 -0.6795651
v 5.3733811 -17.4469891 14.5561075
vn 0.6192375 0.5246493 0.5841987
v 5.0384679 -17.0027046 14.7817469
vn 0.4578303 0.6726679 -0.5812997
v 4.9862099 -16.7827873 14.9196396
vn 0.1269420 0.9810858 0.1461387
v 4.8228979 -16.7377644 14.8654861
vn -0.8320265 0.5395855 0.1287613
v 4.8988280 -16.7788467 15.0382195
vn -0.2618148 0.9545577 -0.1423816
v 4.9584379 -16.6686420 14.9770393
vn -0.4268522 -0.8861559 0.1803467
v 5.0536270 -16.4629631 15.0747099
vn 0.6067654 -0.7336000 -0.3060503
v 4.9708214 -16.4959526 15.1402483
vn 0.6469551 -0.6440900 -0.4081632
v 4.9198709 -16.5815086 15.0862217
vn 0.6586479 0.7510697 -0.0455776
v 4.7733693 -16.8286762 15.1206951
vn 0.4741853 0.5190610 -0.7111428
v 5.0687518 -15.5997810 15.3775024
vn -0.0455027 0.3711484 -0.9274580
v 4.8134770 -16.1387119 15.2804070
vn -0.4023131 0.8612669 0.3104247
v 4.8594823 -15.2347393 15.6149902
vn 0.4742002 0.7481819 -0.4640668
v 4.6586432 -16.3089409 15.2218504
vn -0.3057871 -0.8914068 0.3344971
v 4.5020905 -16.4739494 15.1427879
vn -0.3095192 -0.9337225 0.1798895
v 4.3685627 -17.6694889 14.8949871
vn -0.9756353 -0.2126171 -0.0541265
v 4.5962396 -16.0799713 15.3907614
vn 0.1202714 0.9369701 -0.3280578
v 4.5477543 -16.2030125 15.3810301
vn -0.6644825 0.0852037 0.7424307
v 4.7225060 -15.4224501 15.6062803
vn -0.4283377 -0.4160882 0.8021206
v 4.4341455 -15.9646492 15.4867983
vn -0.5159771 0.4143745 -0.7497075
v 4.1987152 -16.3666401 15.3574247
vn -0.2239367 0.2875844 -0.9312076
v 4.2409859 -16.2537537 15.3803091
vn 0.0977107 0.8066301 0.5829241
v 4.2920141 -15.9646158 15.4011927
vn -0.3250059 0.9057429 0.2720314
v 3.8853564 -16.7431431 15.2549000
vn -0.1753342 -0.6364512 -0.7511244
v 3.8787863 -16.5660896 15.3665886
vn 0.4385997 0.2863004 -0.8518582
v 3.8471882 -16.7233429 15.3466196
vn -0.5391132 -0.5826344 0.6081893
v 3.9181807 -17.2738056 15.2602835
vn -0.8221838 -0.5469911 -0.1575266
v 10.4300947 -16.4141674 13.3882799
vn 0.3136916 0.5890419 -0.7447330
v 10.3563032 -16.0382023 13.4652138
vn 0.7135276 -0.6275731 -0.3114972
v 10.1092806 -17.0312729 13.2142458
vn 0.0562587 0.6732562 -0.7372660
v 10.2107544 -15.8588667 13.6099567
vn -0.2827609 -0.5767017 0.7664604
v 10.2945070 -16.1378613 13.4517374
vn 0.0505459 0.8165783 -0.5750173
v 10.2088051 -16.5299530 13.3486509
vn -0.5743010 0.3373718 -0.7458946
v 10.1407709 -15.9405775 13.5347099
vn -0.1535347 0.5932756 -0.7902222
v 10.0984888 -15.8566046 13.5905218
vn 0.4672796 -0.7471443 0.4726787
v 9.9971981 -16.1309929 13.5653238
vn 0.9960997 0.0502158 -0.0725530
v 9.9803514 -15.9793596 13.6955042
vn -0.9356036 0.2948595 0.1941745
v 9.8924561 -15.9217424 13.7225389
vn 0.1669384 -0.9782126 0.1234171
v 9.7208996 -16.8089066 13.4286509
vn -0.6438754 0.5758730 0.5037805
v 9.6089678 -17.2012768 13.2527790
vn 0.1137788 0.6947012 -0.7102427
v 9.7082787 -16.4059868 13.5560341
vn 0.4202842 -0.8045493 0.4195970
v 9.5851107 -16.9179287 13.3330164
vn 0.4361956 0.4000398 -0.8060407
v 9.5689259 -16.3096352 13.6120806
vn 0.4480139 -0.8553551 -0.2600985
v 9.4184303 -17.0167580 13.5421658
vn 0.9207224 0.1804135 0.3460078
v 9.3749962 -16.5248203 13.6150188
vn -0.4251799 -0.5899960 0.6863868
v 9.4398317 -16.4165974 13.6313314
vn -0.3993066 -0.7766970 0.4871303
v 9.2546577 -16.6110306 13.6440220
vn -0.1806427 -0.2738618 0.9446523
v 9.1921854 -16.5294170 13.8046827
vn -0.5467715 0.1721876 -0.8193854
v 9.2013073 -16.0597439 13.8288670
vn 0.9768891 -0.1646369 0.1363173
v 9.1304083 -16.7592506 13.7834053
vn -0.0296397 0.9152525 0.4017891
v 8.9398108 -17.5697708 13.4604950
vn -0.5366319 -0.0823196 0.8397915
v 9.0272970 -16.4698639 13.6648951
vn 0.4049107 -0.8548232 -0.3245378
v 9.1455173 -16.2122364 13.8692923
vn -0.0714576 0.8621098 0.5016578
v 8.8899040 -16.7109680 13.8044605
vn 0.6274348 -0.7615683 -0.1622940
v 8.8492355 -16.3974972 14.0600100
vn 0.9785917 -0.2051525 0.0164528
v 8.7750607 -16.5898228 13.8938007
vn 0.6217572 0.3129495 0.7179698
v 8.7903728 -16.6773663 13.7484331
vn -0.3344937 0.9406980 -0.0565801
v 8.3689508 -16.3920574 14.0873756
vn 0.2416049 -0.2081162 -0.9477947
v 8.1785746 -17.5400352 13.8054142
vn -0.6287721 -0.7572731 0.1765872
v 7.7657604 -18.0159874 13.6419363
vn 0.4382583 -0.8952730 0.0800992
v 7.6617966 -17.8309174 13.8176155
vn -0.0927012 0.9614544 -0.2588668
v 7.7159061 -16.4512444 14.2926388
vn 0.4261367 0.7929764 -0.4354262
v 7.3283062 -17.5370007 13.9486742
vn -0.4881577 -0.7908211 0.3691938
v 7.3519092 -17.6487217 14.1132803
vn -0.1183581 0.9048019 -0.4090536
v 7.0423570 -17.2859783 14.0406609
vn -0.5289928 -0.4785361 -0.7008351
v 7.2241883 -16.5047169 14.2595882
vn -0.3357247 0.0905879 -0.9375942
v 7.0258183 -17.0803146 14.1671314
vn -0.6950300 -0.5204162 -0.4960850
v 7.1704950 -16.4517651 14.3599043
vn 0.4292512 0.8807377 0.2001115
v 6.8899632 -17.6390610 14.2483311
vn -0.7533770 0.5649118 0.3365974
v 7.0900464 -16.7647305 14.3143644
vn -0.1082434 0.9667194 -0.2318124
v 6.8465843 -16.1700783 14.7910242
vn 0.3429267 0.8542065 -0.3908101
v 6.7184787 -16.9043770 14.2987013
vn -0.2759955 0.6822054 -0.6770689
v 6.6014128 -17.7808514 14.2096100
vn -0.0646269 -0.5810983 0.8112633
v 6.6651144 -16.5792255 14.4182796
vn 0.4601405 0.8700161 0.1770390
v 6.6758294 -16.9772415 14.4439306
vn 0.2941178 -0.3880705 -0.8734393
v 6.4158292 -16.6350060 14.7097397
vn -0.9365021 0.2008644 0.2874324
v 6.0333595 -17.2368450 14.3723259
vn -0.3419022 -0.2873245 -0.8947333
v 5.9063497 -17.1716900 14.4892282
vn -0.1941766 0.8932178 0.4055335
v 5.6602612 -17.2132587 14.7802162
vn -0.2670246 0.0910710 -0.9593769
v 5.6792793 -17.3115311 14.6391144
vn 0.1748242 0.5001624 0.8481003
v 5.6383481 -17.1141968 14.7022114
vn 0.3083607 -0.9502971 -0.0430018
v 5.4988160 -16.7670364 14.8512239
vn 0.5957838 -0.3366414 -0.7291874
v 5.4072213 -16.9394016 14.8936081
vn 0.0847207 0.9429322 0.3220267
v 5.4407916 -16.0103626 15.2130270
vn -0.7443784 0.6520857 0.1438230
v 5.3469405 -16.1733513 15.1680479
vn -0.0743942 -0.2992400 -0.9512733
v 5.0580273 -16.2488995 15.1731787
vn 0.7681790 0.4076089 -0.4937165
v 5.1070046 -16.9706841 14.9435549
vn -0.4941773 -0.6610765 0.5645943
v 5.0331874 -16.5494671 14.9967642
vn -0.2595065 0.9401126 -0.2210085
v 5.0215769 -16.7046680 15.1272869
vn -0.5061728 -0.6773750 0.5338092
v 4.9749708 -16.9138794 14.9485416
vn 0.8290079 0.3293276 -0.4519838
v 4.9643521 -16.2703648 15.1693029
vn -0.2906196 0.8809047 0.3735603
v 4.8829250 -16.8877716 15.0566168
vn 0.2607222 -0.4883182 0.8328081
v 4.7638879 -17.1317215 14.8564396
vn -0.0399611 0.8177245 0.5742211
v 4.7903786 -17.3029060 14.9573841
vn 0.5094104 0.2361242 -0.8274940
v 5.2468958 -15.4904709 15.5174131
vn 0.9707370 0.1075985 -0.2146910
v 4.6674004 -17.1358356 14.8879128
vn 0.1869169 -0.3362121 -0.9230512
v 4.7411571 -16.0610886 15.3024168
vn 0.0988259 0.9629567 -0.2508942
v 4.8442101 -16.4217739 15.2429657
vn 0.8783107 -0.0756620 -0.4720653
v 4.6599998 -16.6963940 15.1691608
vn -0.6638705 -0.7068187 -0.2443018
v 4.7439876 -16.1846695 15.2909069
vn -0.9813915 -0.0215405 0.1908055
v 4.6101370 -16.5191498 15.3010921
vn 0.9828925 -0.1670822 0.0774983
v 4.7587156 -15.6025839 15.4962702
vn 0.7594566 0.6453719 -0.0819804
v 4.5176525 -16.5214844 15.2556210
vn 0.1195616 -0.1775450 -0.9768229
v 4.4271374 -16.5403919 15.1809483
vn -0.5909136 0.2580018 0.7643665
v 4.6451626 -15.7379007 15.6220694
vn -0.4443689 -0.2189611 0.8686728
v 4.5965266 -15.8974648 15.5748100
vn -0.8229436 0.3664820 -0.4341138
v 3.9847927 -16.6511993 15.4411678
vn -0.5866904 0.0531227 0.8080671
v 3.8664455 -16.4285221 15.5095959
vn 0.6618665 0.0901200 -0.7441849
v 10.5026312 -16.3440933 13.3830013
vn -0.0870988 0.5416747 -0.8360636
v 10.4134932 -16.5395145 13.3504496
vn 0.6920471 0.4621581 -0.5545095
v 10.5523148 -15.9452000 13.6856585
vn -0.5920846 -0.1608939 0.7896512
v 10.4252710 -16.2488880 13.4670029
vn -0.0907780 0.9839396 -0.1536956
v 10.2659264 -16.4471493 13.4212751
vn 0.6996543 -0.0205862 -0.7141849
v 10.2955456 -16.6816959 13.3083115
vn -0.5689231 -0.3569178 0.7409023
v 10.2778139 -16.3107872 13.4766541
vn 0.0483210 0.7497532 -0.6599509
v 10.2115250 -15.6437864 13.7901115
vn 0.4551175 0.6571863 -0.6008114
v 10.3940430 -15.7306747 13.7561970
vn -0.2854367 -0.6554032 0.6992658
v 10.3427830 -15.9495659 13.6243162
vn -0.3672714 0.5771440 0.7293947
v 9.9087505 -17.0261803 13.2631788
vn 0.0123710 -0.9964822 -0.0828866
v 10.0978632 -16.7694035 13.4866762
vn -0.2782951 -0.7950267 0.5389660
v 10.1317778 -15.9654694 13.6211758
vn -0.3006331 0.6384963 -0.7084789
v 10.0602255 -15.6752920 13.7734985
vn -0.4477955 0.8681287 0.2140839
v 9.6738310 -17.1749229 13.3697748
vn -0.4624126 0.0271430 -0.8862494
v 9.9534006 -15.8607244 13.6705322
vn -0.5569440 -0.4677137 0.6863362
v 9.7984610 -16.0653210 13.6509523
vn -0.4546408 0.8342025 0.3121024
v 9.5742064 -17.2805996 13.3705168
vn 0.3028431 0.7831266 -0.5431379
v 9.7901192 -16.2435265 13.7604141
vn 0.3821023 0.4442135 -0.8103532
v 9.6612034 -16.2078533 13.6282949
vn 0.3356130 -0.1175316 0.9346391
v 9.5000763 -16.7566090 13.5176144
vn 0.1675057 -0.1902404 0.9673420
v 9.4602890 -16.6175556 13.6278582
vn -0.4632289 -0.5300597 0.7102505
v 9.5283394 -16.5415134 13.7134628
vn 0.4074143 -0.7513241 -0.5191588
v 9.3104429 -17.0187817 13.5444498
vn 0.3808384 0.9011052 0.2072956
v 9.4159832 -16.1277561 13.8630114
vn -0.4244347 0.9029258 0.0676762
v 9.0954542 -17.4564819 13.4268389
vn -0.4019254 -0.4365541 0.8049078
v 9.3161287 -16.2186909 13.8201752
vn -0.4011204 0.1924055 0.8955907
v 9.2389278 -16.4268055 13.8110237
vn 0.9494376 0.0021163 0.3139489
v 8.8695421 -17.4933815 13.4350414
vn 0.2023923 0.5363152 0.8193921
v 8.7938414 -17.6565762 13.4211006
vn -0.1041304 -0.6860894 -0.7200266
v 8.5484562 -17.3965702 13.7232676
vn 0.1561130 0.9451581 -0.2868884
v 8.0346222 -17.7170677 13.7074032
vn -0.2410807 0.9097655 -0.3379449
v 8.2098961 -16.3385048 14.3531351
vn -0.1395411 0.9687462 -0.2050830
v 8.1000681 -16.4197655 14.0422754
vn -0.0477002 -0.9988616 0.0004223
v 6.9428306 -18.1456203 14.2776861
vn -0.3644599 -0.8315135 0.4192306
v 7.1141686 -17.4245110 14.2836523
vn -0.5739290 -0.0506872 -0.8173349
v 7.0268207 -16.5087414 14.4220591
vn 0.0190196 -0.8523964 0.5225502
v 6.9089022 -17.4585514 14.2266483
vn -0.5268341 -0.5906958 -0.6111664
v 6.9896941 -16.5505810 14.5350428
vn -0.1839899 0.9219563 0.3407996
v 6.8758287 -17.0161018 14.4297619
vn 0.4093959 0.9002285 -0.1482692
v 6.7355971 -17.5673637 14.3067408
vn -0.2505508 -0.7697064 0.5871767
v 6.6773777 -17.3480434 14.3156357
vn 0.4346839 0.8999791 0.0329784
v 6.5116639 -17.5225849 14.2393665
vn 0.7989148 0.6014237 -0.0049572
v 6.4655247 -17.6827545 14.2432404
vn -0.5690427 -0.6443436 0.5108930
v 6.2838426 -16.8675652 14.5034590
vn 0.1014011 0.8247997 -0.5562584
v 6.5364785 -17.5067863 14.3319454
vn -0.0730890 0.9690509 -0.2357930
v 6.5307155 -16.2289772 14.6594181
vn 0.6879308 0.5520172 -0.4711986
v 6.3469472 -17.2074165 14.6904058
vn 0.6962461 0.6275826 -0.3483983
v 6.1794953 -16.8718262 14.8173561
vn -0.7761399 -0.6152592 -0.1380692
v 5.9857779 -16.8182526 14.7213602
vn -0.6673626 -0.6922603 0.2745958
v 6.0226703 -16.4639454 14.9068670
vn 0.4546035 0.8328806 -0.3156671
v 5.9197702 -16.6725197 14.7086039
vn -0.0284644 0.9634428 -0.2663977
v 5.6451445 -17.3296947 14.6331739
vn 0.0129547 0.6503991 -0.7594823
v 5.5614748 -17.3080292 14.6283321
vn -0.2033339 0.9028102 -0.3789316
v 5.4994717 -17.3956795 14.7381334
vn -0.2506301 -0.8568027 0.4506371
v 4.9962773 -17.8276520 14.6971140
vn -0.4561918 0.0121400 0.8897987
v 5.1094775 -17.0605030 14.8228045
vn 0.6967052 -0.1856934 -0.6929068
v 5.3537512 -16.0362511 15.2044945
vn -0.9003124 -0.4352126 -0.0052509
v 5.1510091 -16.6388645 15.1604166
vn -0.0555262 -0.9133919 0.4032766
v 4.9124722 -17.6763515 14.8746462
vn 0.5723459 0.5582294 -0.6006663
v 5.3402233 -15.8400869 15.2795820
vn -0.3693222 0.3812862 0.8474798
v 4.9179444 -17.1457806 14.8811541
vn -0.1237734 -0.9504144 0.2852941
v 4.6634755 -17.7482681 14.7821770
vn -0.6875571 -0.7189716 -0.1017115
v 5.0759268 -16.5468178 15.2730532
vn -0.3671864 0.2823976 -0.8862425
v 4.9125385 -16.1761131 15.2812948
vn 0.1183232 0.6733465 -0.7297974
v 4.8932457 -15.3160973 15.4613342
vn -0.0914083 0.8650964 -0.4932067
v 5.0971060 -15.2191067 15.6563864
vn -0.1204625 -0.3899005 0.9129438
v 4.9129653 -15.5883350 15.4354954
vn 0.0623477 0.1624082 -0.9847520
v 4.7480025 -16.2718391 15.3299923
vn -0.7283586 0.5465297 0.4132785
v 4.5946035 -15.5416470 15.4097738
vn -0.1356242 -0.8176770 0.5594733
v 4.5486269 -16.4266071 15.2777996
vn -0.7793002 -0.0080592 0.6265990
v 4.7253008 -15.9825583 15.5259514
vn 0.7909167 0.3960718 0.4664526
v 4.4624796 -16.5181160 15.3252535
vn 0.4697805 0.8591798 0.2027719
v 4.4592338 -16.1727257 15.5052748
vn 0.3771012 0.8507738 0.3660308
v 10.4872551 -16.5522480 13.6813021
vn 0.8984607 -0.3824150 -0.2157013
v 10.3380909 -16.8234062 13.4475279
vn 0.1985672 0.9626498 -0.1840554
v 10.2022419 -16.5435905 13.6678219
vn 0.1045650 -0.7720321 0.6269231
v 10.1710176 -15.8620090 13.6860704
vn 0.1632061 -0.9318094 -0.3241836
v 9.9796429 -16.8391247 13.5276985
vn 0.1726162 0.8982556 -0.4041541
v 10.0641174 -16.4687481 13.5827036
vn 0.4357439 0.7332786 -0.5219482
v 9.8695068 -16.3359699 13.6781597
vn -0.4154384 0.8996964 0.1340051
v 9.7631779 -17.0912952 13.5105925
vn -0.7933413 0.2709481 -0.5451576
v 9.9572210 -15.6891565 13.8683605
vn 0.9447487 -0.3142473 0.0932663
v 10.0049019 -16.0442200 13.8693581
vn 0.4962493 -0.7507526 -0.4360127
v 9.6595459 -16.9382191 13.5040293
vn -0.4204605 0.8887664 0.1825028
v 9.4182425 -17.3352108 13.4319887
vn -0.5272197 0.0469991 0.8484283
v 9.6410437 -16.7707634 13.6635160
vn -0.3109847 0.9269007 0.2101039
v 9.5615959 -16.1259403 13.9248600
vn 0.4929191 -0.7521350 -0.4374057
v 9.2734127 -17.1583481 13.5488443
vn -0.0736413 -0.1338244 0.9882652
v 9.3838816 -16.3736649 13.8160667
vn -0.4160430 0.8914775 0.1793771
v 9.0323563 -17.5644474 13.3825750
vn 0.2188127 0.7700391 -0.5993003
v 9.3393955 -15.9929304 13.9923525
vn 0.9443148 0.3247898 -0.0527377
v 9.0953178 -16.9519005 13.7265987
vn 0.2677411 -0.8430687 0.4664224
v 9.1362953 -16.1018028 14.0027895
vn 0.9780392 -0.0780525 -0.1932543
v 8.8669186 -17.4625244 13.6196003
vn 0.5373185 0.7174250 0.4433848
v 8.8864651 -17.7317810 13.6412430
vn 0.8091118 -0.4936576 0.3188107
v 9.0185156 -16.2813416 13.9460859
vn -0.6965726 -0.6117268 -0.3749360
v 8.6546268 -18.1295376 13.6798410
vn 0.8577196 0.5079151 -0.0796202
v 8.7544231 -16.7598896 14.0020924
vn -0.6020101 0.7639501 -0.2323019
v 8.6181326 -17.4933739 13.6060066
vn -0.8200885 0.3917847 -0.4170848
v 8.4962997 -17.4937706 13.7284431
vn -0.6919011 0.7204763 0.0467644
v 8.5248356 -17.6909103 13.7289476
vn -0.1486608 -0.9024951 0.4042310
v 7.7639637 -17.7715950 13.8250341
vn 0.4727884 -0.8256029 -0.3079789
v 7.5636845 -17.8932800 13.7665939
vn 0.6903576 -0.6878258 -0.2242813
v 7.4013295 -17.9550991 13.8531837
vn -0.1379655 0.9501429 -0.2796319
v 7.8513141 -16.3707600 14.3738346
vn -0.6403766 -0.4168027 0.6451305
v 7.4535203 -17.8211365 14.0325212
vn 0.2856153 0.9548845 0.0813608
v 7.0895424 -17.6824570 14.1035147
vn 0.8944272 -0.4472136 0.0000000
v 6.6374621 -17.7045612 14.1667490
vn 0.9589587 -0.2623072 -0.1076717
v 6.4408221 -17.6708069 14.4202538
vn 0.5747245 0.6034122 -0.5527980
v 6.4479551 -16.7637520 14.7033072
vn -0.5709314 -0.7699292 0.2850372
v 6.5623069 -16.9578533 14.5961437
vn -0.1810406 -0.9766482 0.1156835
v 6.3388395 -18.0928478 14.4450321
vn -0.0788333 0.9511066 -0.2986328
v 6.5595198 -16.1626568 15.0037994
vn 0.5732593 0.7355921 -0.3609406
v 6.3928447 -17.3430691 14.5838289
vn -0.2545472 -0.9453337 0.2038379
v 6.2006407 -18.0183525 14.4670277
vn -0.1135516 -0.9914631 0.0640849
v 5.9081402 -17.9416485 14.7553587
vn -0.6478996 -0.6649674 -0.3715433
v 5.9350147 -16.8193588 14.8089991
vn 0.7267142 0.6820849 -0.0815272
v 5.9618196 -16.5947762 15.2099466
vn 0.1086792 -0.5405299 -0.8342759
v 5.6405401 -16.8241310 14.9977531
vn 0.3557712 0.8759255 0.3258547
v 5.5089993 -17.2092991 14.8205137
vn -0.0892484 -0.9897531 0.1114612
v 5.4644032 -17.9280090 14.7448692
vn 0.7180263 0.6478626 0.2543859
v 5.6698031 -16.1722794 15.2406950
vn 0.1904206 -0.8707467 0.4533655
v 5.3671699 -16.2755756 15.1694174
vn 0.6223650 0.2163593 0.7522304
v 5.3252296 -16.3732529 15.1243906
vn -0.5398621 0.3228008 0.7773986
v 5.4359713 -16.4258614 15.1457529
vn 0.9295605 0.3313513 -0.1616278
v 5.4946365 -15.9111404 15.4578667
vn -0.5162001 0.8154213 0.2619649
v 5.3848853 -16.1352253 15.3051453
vn -0.1510114 0.9352693 -0.3201046
v 5.1892319 -16.2474365 15.3684244
vn 0.4857268 0.7136797 -0.5047086
v 5.2014050 -15.7101498 15.3723211
vn 0.4789678 -0.8317564 -0.2806621
v 5.2972579 -16.0860958 15.3460760
vn 0.7624930 -0.6432590 0.0694437
v 4.9624887 -17.0251122 14.9606895
vn -0.6962469 0.3068148 0.6489261
v 5.1125326 -17.1836414 15.0226326
vn 0.0029422 -0.3538598 -0.9352939
v 4.9817719 -16.9280910 15.0725479
vn 0.9681021 0.0741171 -0.2393429
v 4.9686337 -16.5840092 15.1872511
vn 0.2063942 0.8611945 -0.4644842
v 5.0138817 -16.2608681 15.3502846
vn -0.3735518 0.9215453 0.1058934
v 4.8998284 -16.8829327 15.1962461
vn 0.5375420 0.3164731 -0.7815967
v 4.8306632 -16.8268375 15.2556992
vn -0.0422364 -0.8726811 0.4864605
v 4.9265509 -15.5546875 15.6583576
vn -0.5867979 0.8097327 -0.0011469
v 4.5818439 -16.5713749 15.2375488
vn -0.1294368 -0.9154364 0.3810805
v 4.4976282 -17.6292915 15.0622892
vn -0.4803487 -0.0784502 0.8735621
v 4.9729562 -15.4111185 15.8317156
vn -0.5039416 0.7879527 0.3537987
v 4.5389738 -16.1993027 15.5603323
vn 0.3903244 -0.7288630 -0.5624994
v 4.4768119 -16.4228802 15.4288788
vn -0.0969369 0.6356858 0.7658374
v 4.4008217 -16.3234348 15.7256269
vn -0.4087316 0.1882883 0.8930207
v 4.0841160 -16.3518353 15.6081324
vn -0.4923275 -0.0418990 0.8694010
v 4.1928573 -16.6356716 15.6291723
vn 0.6821418 -0.2990842 -0.6672565
v 10.5005236 -16.6414433 13.4238901
vn -0.9337900 0.0396130 0.3556220
v 10.5271902 -16.4620972 13.5578403
vn -0.6800961 -0.5498851 0.4848668
v 10.4975891 -15.9242125 13.7942228
vn -0.8171660 -0.1094199 -0.5659214
v 10.1746225 -16.8336945 13.5293121
vn -0.0724371 -0.7954057 0.6017331
v 10.3598108 -15.6668062 13.9465551
vn -0.5596320 0.7549824 -0.3417802
v 10.0293512 -16.9636154 13.5588713
vn 0.2278854 -0.8481271 0.4782769
v 10.0875111 -15.8732367 13.7765894
vn -0.3704092 0.9243093 -0.0919211
v 9.8571739 -17.0873451 13.4691963
vn 0.8562241 -0.4359509 0.2771771
v 10.0259686 -15.8202724 13.9232550
vn 0.2540476 -0.9210933 -0.2950372
v 9.6896229 -16.9507751 13.6287718
vn 0.5284852 -0.3564321 0.7704931
v 9.9675865 -15.9560432 13.8714199
vn -0.5110341 0.7970785 -0.3217300
v 9.7773008 -17.1390190 13.6638680
vn -0.7120128 0.7005106 -0.0481945
v 9.5982027 -17.2233086 13.5291376
vn -0.8707617 -0.4894905 -0.0466162
v 9.9375343 -15.8618631 13.9529390
vn -0.4919478 0.6446442 -0.5851677
v 9.8547306 -15.5514612 13.9933529
vn 0.5398427 -0.6673859 -0.5129971
v 9.5020895 -17.6950378 13.4855566
vn -0.7753478 -0.2500762 -0.5799118
v 9.7674570 -15.6040745 14.0357599
vn 0.2920217 -0.6321598 0.7177027
v 9.5321598 -16.9338951 13.6064463
vn -0.9861298 -0.1123592 -0.1221620
v 9.5247269 -17.0810986 13.5537071
vn -0.8490753 0.5023334 -0.1635002
v 9.7026644 -15.5555506 14.1407585
vn -0.2438503 -0.5910308 0.7689081
v 9.6451759 -16.5433407 13.7277365
vn -0.5175429 -0.3415713 0.7845243
v 9.7258110 -16.6453838 13.6945963
vn -0.1930923 -0.0119417 0.9811080
v 9.4143953 -16.8311863 13.6081810
vn -0.6282319 0.7684034 -0.1219876
v 9.5217724 -17.3201313 13.6051512
vn 0.9229625 0.1856883 0.3371353
v 9.4766569 -16.5524120 13.8880539
vn -0.3830903 0.6259911 0.6792474
v 9.3699360 -16.9940891 13.6130276
vn -0.3730631 -0.6627144 0.6493331
v 9.5113592 -16.4299183 13.8646488
vn 0.5034696 -0.6846496 0.5270420
v 9.4514103 -16.7007084 13.7572956
vn 0.2474543 0.6288638 -0.7370867
v 9.4501925 -15.9419022 13.9895678
vn -0.2231784 -0.9519007 -0.2099438
v 9.3080921 -16.1759758 13.9035320
vn 0.2553862 -0.6144594 -0.7464700
v 9.0435629 -17.2361774 13.6475506
vn 0.9703529 0.1217316 -0.2087982
v 9.0997210 -16.8741951 13.8357801
vn -0.3198906 -0.6012958 0.7321976
v 9.2455120 -16.0294151 14.0626802
vn 0.4330421 -0.8923354 0.1273264
v 9.1580286 -16.0160637 14.1081972
vn 0.8431776 -0.5362670 0.0383316
v 9.0500278 -16.4304142 13.9130840
vn -0.7345723 0.6271332 -0.2590513
v 8.9493685 -16.0590038 14.1014719
vn -0.4348440 0.3886306 -0.8123282
v 8.6058989 -17.5214481 13.7803049
vn -0.3275574 0.9017340 -0.2821029
v 8.8527470 -16.2011814 14.2235384
vn -0.1341747 0.9205173 -0.3669403
v 8.3561621 -17.6922493 13.8043604
vn -0.1359798 -0.9893622 0.0516915
v 8.0259628 -18.0781975 13.7156210
vn -0.6448688 -0.7554803 0.1157317
v 7.9588685 -17.8752308 14.0406427
vn 0.8100956 -0.5861648 0.0124928
v 7.7118325 -17.9142876 13.9901819
vn 0.1902423 0.9806251 -0.0467151
v 7.3233652 -17.8185234 14.2740602
vn -0.2024366 -0.8067056 0.5551986
v 6.9885340 -17.3487988 14.2929544
vn -0.7443787 0.4329193 -0.5084105
v 7.0587177 -16.9174194 14.5787287
vn -0.2959514 -0.7601535 0.5784284
v 6.7900639 -17.2535954 14.4164419
vn -0.7416718 -0.4433746 0.5033309
v 6.5503721 -17.6359940 14.2595263
vn -0.6424826 -0.7401656 0.1984210
v 6.3144579 -16.6609993 14.9548960
vn -0.8562161 0.4335000 -0.2810194
v 6.0350509 -17.0505753 14.7858877
vn -0.1608885 0.9218082 -0.3526818
v 5.7274961 -17.2184010 14.9400148
vn -0.9550964 -0.2954684 -0.0221227
v 5.9318724 -16.2892437 15.0019054
vn -0.6520997 0.3627807 -0.6656998
v 5.8726735 -16.1127110 15.1293831
vn 0.7986100 0.5926952 -0.1045673
v 5.7422352 -16.3011246 15.1200485
vn 0.7256081 0.6446632 0.2406291
v 5.7173533 -16.3139267 15.2897902
vn -0.0474869 0.6719126 0.7391067
v 5.3188534 -17.3288116 14.9305029
vn -0.7960688 -0.0894362 -0.5985614
v 5.3808122 -15.6675653 15.4510555
vn 0.7546698 0.3039647 -0.5814456
v 5.2872057 -17.0909138 15.1371069
vn 0.2579003 0.9122988 -0.3181170
v 5.0299892 -17.1837463 15.0655556
vn 0.5951523 0.8025832 0.0406701
v 5.1923370 -15.6505928 15.5362930
vn 0.3890698 -0.2393435 -0.8895726
v 4.8632784 -17.3042831 15.0829115
vn -0.5585611 -0.6398265 0.5278556
v 4.9576626 -16.4534512 15.3316832
vn 0.0369880 -0.7999682 0.5989013
v 5.0851073 -15.5646458 15.5448198
vn 0.0414993 0.9813547 0.1876724
v 5.0035715 -15.6821165 15.5641937
vn -0.5866569 -0.8014694 -0.1161061
v 4.8802052 -16.3376083 15.3758287
vn 0.7354846 -0.5333705 -0.4178258
v 4.8082795 -16.6858120 15.1905184
vn -0.9044808 0.4199653 0.0744554
v 5.0556350 -15.1452732 15.7779684
vn 0.0305831 0.8105798 -0.5848290
v 5.1943955 -15.1347427 15.7730093
vn -0.0189522 0.6427662 0.7658280
v 4.8844633 -15.5777674 15.6709385
vn -0.8747184 0.4225278 -0.2373565
v 4.6065512 -16.5212631 15.4201670
vn -0.6131386 -0.5184535 0.5960429
v 4.2646055 -17.2401485 15.4570389
vn 0.8201790 -0.5700395 0.0485941
v 10.5399036 -16.7332745 13.5951576
vn -0.9798777 -0.0942733 0.1759327
v 10.5632820 -16.1334972 13.7946148
vn 0.2128823 -0.6599743 0.7204965
v 10.2130737 -15.7389956 13.9708385
vn 0.3383664 0.6653351 -0.6654602
v 9.9357538 -16.3189869 13.8028069
vn 0.3257102 0.7873361 -0.5234643
v 10.0472383 -16.3136330 13.7483482
vn -0.4141327 0.8068607 -0.4212718
v 9.9655876 -15.3969851 14.1505079
vn 0.3805493 -0.0573762 -0.9229791
v 9.8900270 -16.1889324 13.7900257
vn -0.2069101 0.6144424 -0.7613467
v 9.6348734 -17.1758251 13.6455154
vn -0.6998983 -0.5563753 0.4478716
v 9.8895864 -15.8430624 14.0634861
vn -0.2127535 -0.4675366 0.8579892
v 9.6372814 -16.9078274 13.7658043
vn -0.6536571 0.7238217 -0.2209404
v 9.8804359 -15.4762211 14.2081556
vn -0.1037525 0.8772728 -0.4686448
v 9.6987486 -16.0624676 13.9645071
vn 0.5313423 -0.5480198 -0.6460261
v 9.4973650 -17.0941620 13.6543837
vn 0.3271923 -0.7532170 -0.5706220
v 9.4825115 -16.2002354 13.9416895
vn 0.2385987 -0.8620346 -0.4471768
v 9.5331163 -16.4203072 14.0574884
vn 0.1660256 0.8817362 0.4415616
v 9.2682333 -17.1558475 13.7648182
vn 0.0910213 0.5610245 -0.8227798
v 9.4731188 -15.8289518 14.2074270
vn -0.3478172 -0.2919251 0.8909562
v 9.3254776 -16.5776005 13.9162760
vn -0.5187288 0.8298092 0.2057599
v 9.1253443 -17.6160774 13.6432257
vn 0.1430260 0.6460879 -0.7497427
v 9.3663683 -15.7865763 14.1897869
vn -0.1381789 0.8034922 -0.5790569
v 9.1826630 -15.8551617 14.0552769
vn -0.7067318 -0.6661000 -0.2384136
v 9.3643770 -16.1535740 14.1237803
vn -0.4914060 -0.8370842 -0.2404374
v 9.2490702 -16.1540833 14.0919838
vn 0.1345965 0.8835247 0.4486289
v 9.0506725 -16.7375984 13.9042511
vn 0.7113295 -0.6963084 0.0957336
v 9.0953207 -16.2171116 14.0708303
vn 0.7070032 -0.5492540 0.4454960
v 8.9769573 -16.2299919 14.0690117
vn 0.9761309 -0.1390434 -0.1668394
v 8.8452282 -16.6378326 13.9856749
vn 0.8526686 -0.4282737 -0.2992290
v 8.9705200 -16.4458694 14.2080898
vn -0.6586075 0.3880519 -0.6447107
v 8.9677439 -16.0757942 14.3311701
vn -0.3640362 0.9215022 -0.1353199
v 8.5193892 -16.2778740 14.1980658
vn -0.4536507 -0.6489932 0.6107445
v 7.8311777 -17.9322796 13.7542067
vn -0.0855888 0.9555280 -0.2822072
v 7.9933200 -16.3649979 14.4164743
vn 0.4372202 -0.8993545 0.0001794
v 7.7396083 -17.7900295 13.9924974
vn 0.0456003 -0.8468354 0.5298967
v 7.5561891 -17.9912529 14.0818577
vn 0.6999351 0.4771020 -0.5314740
v 7.4240980 -17.9311810 14.1248417
vn -0.3290533 -0.1312304 -0.9351484
v 6.8957653 -16.7940445 14.6896200
vn -0.0246475 -0.0451280 -0.9986771
v 6.6404696 -16.7851524 14.7606287
vn -0.6508548 0.6975109 -0.2997776
v 6.5613713 -17.7420902 14.4637775
vn -0.0692615 0.9664260 -0.2474342
v 6.7620807 -16.1851788 15.0541153
vn -0.0784158 0.8261898 -0.5579082
v 6.3944139 -16.1145458 15.1517620
vn -0.7804025 0.3708913 -0.5034001
v 5.9549990 -17.0834980 14.8508930
vn -0.6764993 -0.7319915 0.0808527
v 6.1157022 -16.4396400 15.1168575
vn -0.7551777 -0.6546587 -0.0335959
v 5.8844562 -16.2138500 15.2956562
vn 0.5266595 0.3724867 -0.7641227
v 5.4675274 -17.1226406 14.9270592
vn -0.7095488 -0.2795620 -0.6468273
v 5.6083741 -15.9909544 15.2844896
vn -0.1146230 0.5636760 -0.8180043
v 5.5537038 -15.7972898 15.3911676
vn 0.4454390 0.8849385 0.1358966
v 5.5089540 -16.1496449 15.3593969
vn -0.4964502 0.5500967 0.6715139
v 5.5444689 -17.2659683 15.2091055
vn -0.5092416 -0.6942239 0.5086515
v 5.2770786 -17.8598938 14.9658575
vn 0.8564662 -0.1544603 -0.4925522
v 5.4527202 -16.0436401 15.4963636
vn 0.3791936 -0.8982218 -0.2222832
v 5.3244267 -16.2713223 15.2943478
vn -0.8221783 -0.5388505 0.1834751
v 5.2712030 -16.8284225 15.1042452
vn -0.6739278 -0.6054475 -0.4233847
v 5.0896802 -17.0466709 15.1193447
vn -0.1526121 -0.4796139 -0.8641065
v 5.3319521 -15.5379162 15.5625210
vn 0.6831995 0.6729251 -0.2835671
v 5.0941291 -16.7353172 15.3081207
vn -0.5547002 0.0000000 0.8320503
v 4.9874015 -16.9552422 15.1714220
vn 0.7158002 -0.1658527 0.6783237
v 4.9175014 -16.5532551 15.2645264
vn 0.9146522 -0.0954558 -0.3928098
v 4.8841085 -16.6607838 15.4311218
vn -0.5637138 0.5175514 0.6437137
v 5.0605431 -15.3057957 15.7245178
vn -0.4873058 0.2900794 0.8236426
v 4.8435769 -15.6604300 15.7093754
vn 0.2435566 0.6649498 -0.7060608
v 4.5402703 -16.6082649 15.4803152
vn 0.9547328 0.0677592 -0.2896445
v 10.6343880 -16.2677174 13.6238346
vn -0.9544201 -0.0823564 0.2868792
v 10.5159245 -16.3582592 13.5701799
vn 0.7833205 -0.6215907 -0.0058417
v 10.3867750 -16.7591782 13.6220493
vn 0.8522830 0.4030830 -0.3333734
v 10.6022072 -15.8426905 13.8967552
vn -0.2485297 -0.2204733 -0.9431991
v 9.9131079 -16.9205341 13.6077204
vn 0.1106712 -0.7267565 0.6779210
v 10.2663450 -15.5821476 13.9991417
vn 0.0285443 -0.7072920 0.7063450
v 9.9800453 -15.8563833 14.1406078
vn -0.1355880 -0.3555163 0.9247833
v 9.8332834 -16.5722866 13.7532978
vn 0.0391246 0.1559482 0.9869901
v 9.8979864 -16.7790470 13.6728287
vn -0.5606658 -0.0923028 0.8228816
v 9.8179207 -16.8959274 13.7507372
vn -0.6037974 0.1190793 0.7881935
v 9.7425175 -16.9625301 13.7110224
vn -0.6423497 0.7650529 -0.0456186
v 9.7105646 -17.0552902 13.7078409
vn 0.6996343 -0.4688291 -0.5391763
v 9.6322212 -17.0237885 13.6273661
vn 0.0329819 0.6515286 0.7579068
v 9.6165247 -17.0602207 13.7525396
vn 0.2126192 -0.8747337 0.4354700
v 9.6298504 -16.2101612 14.0314636
vn -0.5561222 0.8259691 -0.0922124
v 9.3070946 -17.4807129 13.6335821
vn -0.1663581 0.7087719 0.6855416
v 9.3874311 -17.1412411 13.8488855
vn -0.9064181 0.2961693 0.3011477
v 9.3267908 -16.1317883 14.2180119
vn -0.0342980 0.0065687 -0.9993901
v 9.2142906 -16.3637428 14.0277433
vn -0.7303278 -0.3950282 -0.5572917
v 9.2022505 -16.5373783 14.1095572
vn -0.2314637 0.8475598 -0.4775637
v 9.3077021 -15.7055273 14.3188114
vn -0.7294983 0.3404435 0.5932373
v 9.2243452 -16.1583118 14.1828690
vn 0.3937688 -0.5567320 -0.7314340
v 8.9746971 -17.4228172 13.8011169
vn 0.7082841 -0.6531206 -0.2678939
v 9.1300240 -16.1009235 14.2498512
vn -0.7257277 0.3730921 -0.5780325
v 8.9245625 -15.9238272 14.3301067
vn 0.9026777 -0.1684302 -0.3959854
v 8.7942257 -16.5404358 14.1382341
vn -0.5795068 0.6136367 -0.5363040
v 8.5056601 -17.6309147 13.8363419
vn -0.1915864 0.9130452 -0.3600600
v 8.3501902 -16.2387619 14.3970881
vn 0.3092270 -0.6154179 0.7250100
v 7.6772156 -17.8401756 14.0744333
vn -0.3617204 -0.9129521 0.1888830
v 7.3478608 -17.5206985 14.2886639
vn 0.2630121 0.9514595 -0.1598425
v 7.1761975 -17.8151569 14.3549671
vn -0.3166948 -0.8973539 0.3073440
v 7.0943561 -17.2495728 14.8095884
vn 0.8179060 0.5599928 0.1320527
v 6.8000717 -17.6196918 14.4049997
vn 0.2674747 0.8713067 -0.4114389
v 6.7530627 -17.5216751 14.5347214
vn 0.0604757 0.7719206 -0.6328359
v 6.7124166 -16.9525070 14.6783056
vn -0.4703867 -0.8364721 0.2811598
v 6.8237004 -17.1319351 14.7534513
vn -0.0547260 0.7586439 -0.6492031
v 6.2287717 -16.1136761 15.2156858
vn -0.3559807 0.1126930 -0.9276735
v 5.8297896 -17.0428448 15.0514450
vn -0.5479911 -0.1320249 -0.8259996
v 5.7040162 -16.0623550 15.2847919
vn -0.6232101 -0.7749626 0.1050816
v 5.5347414 -16.2899036 15.3024654
vn -0.6877874 -0.7121002 -0.1409322
v 5.4774122 -15.7626781 15.4700050
vn 0.4338645 0.5727757 -0.6954780
v 5.5935273 -15.6564827 15.5324116
vn 0.5225973 0.3538812 -0.7756677
v 5.1931596 -16.8686733 15.1907949
vn -0.7312264 -0.6513422 0.2026358
v 5.3963284 -15.6225500 15.6274738
vn 0.7957343 0.5285504 0.2957049
v 5.3528314 -15.7525072 15.6281357
vn -0.3746611 -0.7367362 0.5628933
v 5.3108716 -16.2581310 15.5554733
vn 0.8899696 -0.1154801 0.4411559
v 5.2550969 -16.4265175 15.3941278
vn 0.9051072 0.1959442 -0.3773418
v 5.2364135 -16.4303780 15.5297499
vn -0.0044837 0.5102945 -0.8599880
v 5.3139710 -16.1300106 15.4089899
vn 0.5090824 -0.6099153 -0.6073207
v 5.1167130 -16.1840134 15.4400358
vn 0.2451201 0.9631978 -0.1103005
v 5.2276859 -15.5763826 15.7037506
vn -0.2561156 -0.9624740 0.0897145
v 5.1930618 -15.4951992 15.7652426
vn -0.0833493 0.8639701 0.4965970
v 4.9894667 -15.6266422 15.7366571
vn -0.8283857 -0.1396464 -0.5424721
v 4.9348140 -16.6786900 15.2690887
vn -0.6688809 -0.7432311 -0.0143532
v 5.0100670 -16.4121838 15.5597916
vn -0.5839640 -0.4989946 0.6403049
v 5.0852947 -15.4695816 15.8633003
vn 0.8822385 0.0308048 -0.4697940
v 4.9330225 -16.5157127 15.4570026
vn 0.8050521 -0.3198788 -0.4995685
v 4.8269501 -16.3265400 15.4473658
vn -0.9300712 0.2713363 0.2476777
v 4.8779550 -15.8490562 15.6977358
vn -0.3562115 -0.7804468 0.5138251
v 4.2792230 -17.4674549 15.2518005
vn -0.2896700 0.3496285 0.8909833
v 4.2595220 -16.2752018 15.6709633
vn 0.9046999 -0.3994035 0.1483072
v 10.5845623 -16.4704323 13.6004143
vn -0.7659127 0.4191871 -0.4875039
v 10.5828142 -16.2370434 13.8271351
vn -0.9521372 -0.2995702 -0.0607650
v 10.5586863 -15.8896456 14.0085564
vn 0.0243249 0.9008123 -0.4335267
v 10.2219095 -15.2566261 14.3176155
vn 0.0834547 -0.6408035 0.7631555
v 10.1936426 -15.5691490 14.1264944
vn -0.5326337 -0.0268688 0.8459193
v 9.9688873 -16.7106743 13.7827501
vn 0.0729553 -0.7039800 0.7064628
v 10.1073952 -15.5074835 14.1264706
vn 0.2935772 -0.5935444 0.7493448
v 10.0707064 -15.6704226 13.9712734
vn -0.4656685 0.0160755 0.8848132
v 9.7834597 -16.7509480 13.7929401
vn 0.4872634 -0.7901149 0.3718775
v 9.8142567 -15.6252298 14.1397343
vn 0.4093923 0.0103813 0.9122995
v 9.9479475 -15.7663622 14.1088982
vn -0.5688531 0.8167141 -0.0968718
v 9.9777155 -15.3252735 14.3142920
vn 0.2219052 0.6043307 0.7652075
v 9.5321712 -17.0483780 13.8004389
vn -0.2450951 -0.6822751 0.6887881
v 9.7870121 -16.2168980 14.0421772
vn 0.8080282 0.5567531 0.1926564
v 9.5827036 -17.1560287 13.8708763
vn -0.1355999 -0.1263011 -0.9826804
v 9.7305403 -15.7144537 14.1707335
vn 0.0962704 0.6970197 -0.7105600
v 9.6822777 -16.0487576 14.0609999
vn 0.0946427 -0.0988312 -0.9905933
v 9.3783741 -17.3120842 13.8095274
vn 0.5937465 -0.7992174 -0.0933627
v 9.5638866 -16.2626648 14.1223373
vn -0.0834299 0.6172265 -0.7823496
v 9.6099043 -15.8251114 14.1957674
vn -0.2579976 -0.1612870 -0.9525880
v 9.2949276 -17.3534355 13.7452192
vn -0.8215282 0.4913713 -0.2892156
v 9.2845440 -17.4535809 13.7890205
vn 0.1390492 0.3311826 -0.9332649
v 9.4870129 -15.7241240 14.2225475
vn 0.2146359 0.4249375 -0.8794086
v 9.5736399 -15.6027012 14.2700930
vn -0.4695759 0.8693848 -0.1538465
v 9.0985565 -17.6552582 13.7880278
vn -0.4467204 0.4747255 -0.7583381
v 9.3769236 -15.5290565 14.3219519
vn -0.7048299 -0.7025952 -0.0978508
v 9.4115524 -16.2791061 14.1509571
vn 0.6105423 0.0349149 -0.7912137
v 9.2848492 -16.4815769 14.0637693
vn -0.5755923 0.5017521 -0.6457076
v 9.2756290 -15.5807648 14.4226627
vn -0.1962036 -0.9736865 -0.1159261
v 9.2972326 -15.9884434 14.3077517
vn 0.0413904 -0.7764596 -0.6288063
v 8.8476572 -18.3069096 13.7288198
vn -0.2201633 0.7397382 -0.6358581
v 9.1877327 -15.6354170 14.4433708
vn 0.7874002 -0.5491220 -0.2801178
v 9.0296307 -16.2179813 14.2490311
vn 0.7710484 -0.4851733 -0.4124214
v 8.9333649 -16.3572941 14.3352356
vn 0.6254647 -0.0183288 -0.7800372
v 8.9969110 -16.5761566 14.3536386
vn -0.3223325 0.6153175 -0.7193652
v 8.7579269 -16.0670033 14.3240576
vn -0.1092754 -0.9464698 -0.3037330
v 8.4474163 -18.0194931 13.6577988
vn -0.0231157 -0.9948734 -0.0984506
v 8.1973038 -18.0655651 13.9163027
vn -0.5416274 -0.8160372 -0.2017994
v 7.8350210 -17.7883263 14.1481009
vn -0.3352246 -0.8384093 0.4297608
v 7.6156330 -17.6635437 14.2446804
vn 0.7150701 -0.6019413 -0.3554456
v 7.4597368 -18.0546150 14.1705885
vn 0.0277973 0.9215539 -0.3872541
v 7.4999046 -16.2990246 14.7857466
vn -0.2700233 0.5496143 -0.7905768
v 7.1306429 -17.7291565 14.4221029
vn 0.1555963 0.9437270 -0.2918378
v 7.1702147 -16.1228428 14.9285650
vn 0.8954976 0.2841813 -0.3425276
v 6.6998425 -17.7414856 14.5538197
vn 0.2649458 0.1338001 -0.9549352
v 6.8412538 -17.5830402 14.5101061
vn 0.3142156 0.8121191 -0.4916617
v 6.6393385 -17.4449005 14.7276163
vn -0.5135970 -0.8277489 0.2259424
v 6.6411843 -17.0102444 14.9493227
vn -0.0010940 0.7608628 -0.6489120
v 6.5884676 -16.0765667 15.2395430
vn 0.7214484 0.6094211 -0.3288134
v 6.3852429 -17.0104122 14.8656712
vn 0.6360626 0.7710527 -0.0300354
v 6.1239810 -16.7061749 15.1812258
vn -0.4104246 -0.8677400 0.2803194
v 6.5550270 -16.8608036 15.1704836
vn 0.0213782 0.7066752 -0.7072150
v 5.8643384 -15.9322224 15.3805857
vn 0.2200645 -0.8084598 0.5458611
v 5.3888707 -16.8010349 15.2447281
vn -0.1035665 -0.9808242 -0.1650993
v 5.4080682 -16.9286709 15.1944695
vn -0.3325644 -0.7928919 -0.5106109
v 5.4567862 -16.3416157 15.4036398
vn -0.4514708 -0.6705438 0.5886807
v 5.2073412 -17.6905689 14.9531355
vn 0.2555272 0.4142278 -0.8735681
v 5.5187068 -15.4498119 15.6299410
vn 0.9506704 0.2784963 -0.1366227
v 5.3847933 -15.7457075 15.5117044
vn -0.1886497 0.9038279 -0.3840656
v 5.1567488 -17.2381020 15.1724138
vn -0.7627098 0.3944395 -0.5125342
v 5.1882052 -16.7810612 15.3313227
vn -0.7258276 0.2013477 -0.6577487
v 5.1056585 -16.5782452 15.5857477
vn 0.4657536 0.8397648 -0.2790498
v 4.9637380 -16.7765789 15.4972792
vn 0.0000000 0.0000000 0.0000000
v 4.9949107 -16.0924740 15.5808868
vn -0.3862934 -0.7628178 -0.5185427
v 4.9448528 -16.4279308 15.7513399
vn -0.1483247 -0.9578620 0.2459676
v 4.7339501 -17.6199760 15.1832075
vn -0.0406884 0.9272465 -0.3722343
v 4.9991431 -15.2306414 15.8449440
vn -0.8738109 0.4677932 -0.1327555
v 4.7435431 -15.9199286 15.8088913
vn -0.8753582 0.4775649 -0.0753650
v 4.7637496 -15.7152481 15.8978691
vn -0.8585537 0.4788265 0.1833325
v 4.6499467 -16.0891609 15.6789255
vn -0.5401571 0.4410550 0.7167293
v 4.5674109 -16.3530922 15.8161306
vn -0.7603966 -0.2953455 0.5784186
v 4.2672501 -17.0372143 15.6289673
vn 0.9951754 -0.0191032 0.0962340
v 10.6531076 -16.0637817 13.8997650
vn -0.9956294 0.0904157 -0.0233893
v 10.3865404 -16.3112183 13.8349409
vn 0.6197373 0.6718621 -0.4056194
v 10.4839783 -15.4860106 14.1365280
vn -0.7762715 -0.5715442 0.2659697
v 10.4499207 -15.6345472 14.1478157
vn -0.2459540 -0.7839006 0.5700935
v 10.3153114 -15.4804134 14.1731281
vn -0.3459144 -0.3093116 0.8858158
v 10.1493931 -16.6200066 13.7943401
vn -0.8440499 0.1024707 0.5263833
v 10.0900917 -16.8589973 13.8580294
vn 0.1374330 0.9421339 -0.3057711
v 9.9396248 -16.1312771 13.8821354
vn -0.1643559 0.4628247 0.8710800
v 9.9320040 -16.9464436 13.7372112
vn 0.1453990 0.0243792 0.9890727
v 9.8377123 -16.8118076 13.8823681
vn -0.2808247 -0.7066982 0.6493959
v 10.0097361 -16.3512058 14.0244026
vn -0.6061093 0.6918411 0.3924122
v 9.8228502 -17.0339680 13.8638124
vn 0.6787119 -0.4609230 -0.5717518
v 9.8303957 -17.5443649 13.6707859
vn 0.4340578 -0.4847669 -0.7593385
v 9.5381098 -17.8609715 13.6732988
vn -0.3098632 0.8423181 -0.4410048
v 9.5402813 -17.2493286 13.7372456
vn 0.4820955 -0.8599080 -0.1677567
v 9.7097731 -16.1622162 14.1393938
vn 0.2855238 0.9068253 -0.3100712
v 9.7052622 -15.6660347 14.3134165
vn 0.4487484 0.4275730 -0.7847332
v 9.7491770 -15.9250231 14.2078800
vn 0.4867805 0.6832355 0.5442739
v 9.3130255 -17.2312412 13.9591036
vn -0.1223766 0.5528407 -0.8242519
v 9.6304913 -15.3280268 14.4174957
vn 0.2710680 -0.2115755 -0.9390197
v 9.7491875 -15.5007944 14.4073067
vn 0.3519520 0.0339838 -0.9354010
v 9.5803185 -15.7694283 14.2561846
vn 0.6257741 0.7774285 -0.0633383
v 9.6024265 -15.8747625 14.2726450
vn 0.4113919 -0.6758302 -0.6115638
v 9.1863232 -17.9956703 13.5717154
vn -0.4840144 0.3063787 -0.8196720
v 9.1588316 -17.5280247 13.9743376
vn -0.6925859 0.7078474 -0.1388411
v 9.1656847 -17.5189056 13.7614193
vn -0.9784374 -0.0794753 0.1906412
v 9.1256380 -17.8108921 13.8159170
vn 0.8577012 0.3749186 -0.3518305
v 9.2599869 -16.8097610 14.0189638
vn -0.1442872 -0.9559440 -0.2556410
v 9.2731276 -16.2290573 14.1707697
vn -0.5467260 0.7455350 0.3811407
v 9.0110636 -17.6630325 13.7081680
vn -0.9568746 0.1346125 0.2574306
v 9.1627989 -16.2782822 14.1200180
vn 0.1590950 0.9484645 -0.2740510
v 9.1704197 -16.7123547 14.0810032
vn -0.6472424 0.5278201 -0.5499848
v 9.3527966 -15.4084368 14.4768429
vn 0.8806107 -0.3637411 -0.3036729
v 9.0524139 -16.3393364 14.3807125
vn -0.5844659 0.6106678 -0.5343075
v 8.9905272 -15.7184439 14.4730930
vn 0.1100840 0.7315263 -0.6728677
v 9.0092258 -16.7167435 14.3437109
vn -0.6406316 0.5553342 -0.5302784
v 8.6314974 -15.9057016 14.7148619
vn -0.4264914 0.8572710 -0.2884296
v 8.5974064 -16.2666531 14.3100271
vn -0.1752524 0.9075461 -0.3816368
v 7.9124036 -16.2759571 14.6410990
vn -0.5392916 -0.8298438 0.1432617
v 7.2985401 -17.5269451 14.4382057
vn 0.2738368 0.9570286 0.0954443
v 6.8781815 -17.7957726 14.4616728
vn 0.0761211 0.9286203 -0.3631389
v 7.4158106 -16.1622448 15.0244770
vn 0.4195642 0.7633851 -0.4911304
v 6.5212312 -17.2085285 14.9355307
vn -0.0916336 0.7289292 -0.6784288
v 6.2398677 -16.0030708 15.2898397
vn -0.0073852 -0.9999639 0.0041971
v 5.6349425 -17.9038181 14.8944540
vn -0.0334554 0.8021964 -0.5961221
v 5.7316713 -15.7497034 15.5093708
vn -0.2531287 -0.0889200 0.9633375
v 5.5960069 -17.0514698 15.1254911
vn -0.6115811 -0.6172714 0.4949188
v 5.6667457 -16.9653778 15.2462511
vn -0.7710923 -0.1975359 0.6053068
v 5.4409237 -17.0561714 15.1545849
vn -0.6467924 -0.6575621 0.3863572
v 5.7023425 -15.8046618 15.6843929
vn -0.7147991 -0.4191297 0.5598148
v 5.6608477 -15.9129219 15.6440554
vn 0.8704014 0.4898977 -0.0490071
v 5.4733500 -16.0060177 15.6344585
vn 0.8848062 -0.0245499 -0.4653121
v 5.3152275 -17.0100899 15.2844353
vn 0.8488578 0.3484629 -0.3975099
v 5.3966031 -17.1238861 15.2348166
vn 0.6255894 0.7091500 0.3251833
v 5.4087148 -15.9167089 15.6296930
vn -0.3935735 -0.9185292 -0.0374695
v 5.3709412 -16.3929958 15.5342197
vn 0.7044790 0.0379434 0.7087099
v 5.3077879 -15.8993187 15.6386385
vn 0.0344134 0.7396697 -0.6720896
v 5.0874286 -16.6451759 15.5319490
vn -0.4532355 0.3710400 -0.8104979
v 5.0372548 -16.8297062 15.3508453
vn 0.5455210 0.4881291 -0.6812760
v 5.0364685 -16.5474567 15.5644150
vn 0.3828709 -0.0589635 -0.9219183
v 5.0089927 -16.6709785 15.5829153
vn 0.8796983 -0.4206526 -0.2217708
v 5.0648708 -15.4050932 16.0024548
vn 0.6759286 0.6645539 -0.3185727
v 4.8332901 -16.3912220 15.6777716
vn 0.8781379 0.3261051 0.3500420
v 4.8687377 -16.2007465 15.8034449
vn -0.8973081 -0.3904050 -0.2059667
v 4.8968801 -15.4733410 16.0161438
vn 0.1249717 0.9724694 -0.1966857
v 4.8798327 -15.5948553 15.9521284
vn -0.5169936 -0.7936537 0.3206733
v 4.4451170 -17.4134388 15.5019369
vn -0.5612306 -0.2990729 0.7717355
v 4.0848441 -16.9061546 15.5141172
vn 0.7932722 -0.4180733 0.4426444
v 10.6457901 -16.3058109 13.8778572
vn 0.9812239 0.1886619 0.0400781
v 10.6273985 -15.7972479 14.0881376
vn -0.9174262 0.3760712 0.1299992
v 10.4294243 -16.2135105 13.9335670
vn -0.3047314 -0.9283259 0.2129550
v 10.4881725 -16.4599953 13.7968988
vn 0.9998337 0.0054983 -0.0173903
v 10.4788179 -16.5154686 13.8439226
vn 0.3637963 0.6344281 -0.6820215
v 10.1697693 -16.2801609 13.9338923
vn 0.1075121 -0.9457479 0.3065977
v 10.1621227 -15.3817654 14.3251410
vn -0.6622185 0.7473763 -0.0538104
v 10.0060501 -16.9997120 13.9000854
vn 0.2125910 0.8942604 -0.3938318
v 9.9111614 -16.0162354 14.1276531
vn -0.2881134 0.9503553 -0.1175397
v 10.1082716 -15.2244711 14.4879379
vn -0.6887274 0.5612276 0.4589970
v 9.6643744 -17.1981640 13.8029480
vn -0.2931232 -0.8512024 0.4353544
v 9.8926468 -16.1099186 14.2119942
vn 0.7184036 -0.6048313 0.3436211
v 9.9476490 -15.4539919 14.3641357
vn -0.0256709 0.9113547 -0.4108207
v 9.8613462 -15.9719534 14.2421961
vn 0.8932203 0.0306960 -0.4485702
v 9.8675013 -15.6695290 14.3185425
vn -0.0240131 0.8082351 -0.5883702
v 9.8419724 -15.3532648 14.4071283
vn -0.9162984 0.1591637 0.3675109
v 9.7815552 -15.5904016 14.3604937
vn 0.2819470 0.8749022 0.3937666
v 9.7425671 -15.8920059 14.2968397
vn 0.3306682 -0.5453000 -0.7702639
v 9.8819504 -15.8838120 14.2571735
vn 0.6001966 -0.7843496 0.1567159
v 9.6938581 -16.3096485 14.3147726
vn -0.3656359 -0.1274109 0.9219961
v 9.7790508 -15.8355398 14.3786812
vn 0.1863526 0.6204340 -0.7617968
v 9.7666435 -15.2028971 14.5281076
vn 0.7514254 0.5122558 -0.4158771
v 9.6170435 -15.8541508 14.4230900
vn -0.6001905 0.5749406 -0.5560709
v 9.3275347 -15.7103701 14.3748503
vn 0.7151114 0.0760285 -0.6948635
v 9.3627415 -16.5454750 14.1066713
vn 0.3871444 -0.8193876 -0.4227566
v 9.3607159 -16.6357365 14.1207066
vn -0.9469932 0.2660140 -0.1801122
v 9.4709940 -16.1527596 14.4050074
vn -0.9523776 0.3049211 -0.0002285
v 9.3125467 -16.1951427 14.3382530
vn 0.6485503 0.0666428 -0.7582488
v 8.9368267 -17.6275597 13.8268595
vn -0.1878045 0.9811206 0.0461731
v 9.0371084 -16.8061295 14.1000195
vn 0.8445510 -0.5210746 -0.1233483
v 9.1096373 -16.2533054 14.4291372
vn -0.4658237 -0.8835142 0.0491019
v 8.1137590 -18.0468426 14.1130667
vn -0.9656283 -0.0865308 -0.2451011
v 7.8049150 -17.8973236 14.2239685
vn 0.4935221 -0.6129514 -0.6170304
v 7.6777577 -18.0460281 14.2670031
vn 0.0007471 -0.9965860 0.0825574
v 7.4850888 -18.0725689 14.3699732
vn -0.0908246 0.9243454 -0.3705895
v 7.7075267 -16.1814442 14.9297638
vn 0.3048660 -0.9522391 0.0172483
v 7.3386731 -18.1427002 14.1509590
vn -0.5308201 -0.7179145 0.4503655
v 7.2781639 -17.3206997 14.6632195
vn 0.4419556 0.5476236 -0.7104813
v 7.2416420 -17.6489353 14.4554405
vn -0.0129407 0.4516888 -0.8920817
v 7.0434256 -17.5417366 14.5029469
vn 0.4689343 0.7967718 -0.3811239
v 7.1325660 -17.5014839 14.6059818
vn -0.1679240 0.4013363 -0.9004059
v 6.8901491 -17.7690945 14.5669661
vn 0.0610750 0.8857284 -0.4601684
v 6.8315396 -17.3979568 14.7627687
vn -0.0745762 0.7428089 -0.6653370
v 6.9175315 -16.0747967 15.2386122
vn 0.0722051 -0.8262610 0.5586405
v 6.7171936 -18.1348305 14.4586821
vn 0.2105993 -0.7686169 0.6040497
v 6.5137267 -17.7958641 14.5915241
vn 0.2081276 -0.6119853 0.7629921
v 6.4346509 -18.0380211 14.6126528
vn -0.3890819 -0.4725198 0.7907847
v 6.2752419 -16.6276855 15.3473387
vn -0.3820728 -0.8722641 -0.3052469
v 6.2386336 -16.6111107 15.4733658
vn 0.0732548 0.2679894 -0.9606329
v 5.7852788 -15.6470909 15.6606417
vn 0.1359446 0.8149063 -0.5634243
v 5.5082874 -17.3900108 15.1040459
vn 0.3190136 0.8960619 -0.3087126
v 5.4773469 -17.2534199 15.2097149
vn -0.4467297 0.8898776 -0.0924694
v 5.7651258 -15.7776165 15.6502733
vn -0.9290414 -0.2010956 -0.3105521
v 5.6140051 -16.4507046 15.4448814
vn -0.0805457 -0.6700246 -0.7379562
v 5.5134630 -17.1747780 15.2424965
vn 0.6733073 0.4232037 -0.6062639
v 5.2993879 -17.2232037 15.1556273
vn 0.2172415 0.3309204 -0.9183125
v 5.8000145 -15.4148617 15.6776934
vn -0.8494682 -0.4707967 -0.2382315
v 5.4060783 -17.1218929 15.3429766
vn -0.7985606 -0.6002554 -0.0446601
v 5.4644866 -16.4450855 15.5497808
vn -0.4608687 -0.8501648 0.2545977
v 5.5680718 -15.7729807 15.7746048
vn -0.1089966 -0.9835992 0.1437092
v 5.0834312 -17.6303215 15.0663385
vn -0.4728961 -0.7888802 0.3924759
v 5.4647851 -15.6245241 15.8737259
vn 0.5736628 0.2058353 0.7928069
v 5.3339210 -15.7099304 15.8434896
vn -0.1321242 -0.9664176 0.2204093
v 5.3125648 -15.4962473 15.9817247
vn -0.3255974 -0.9147057 0.2393738
v 5.2105203 -15.5077696 16.0948200
vn -0.4847282 0.8362719 -0.2562966
v 5.3151064 -15.0051308 15.9970064
vn -0.7200224 0.6922556 -0.0484767
v 5.2238274 -15.0726118 15.9408016
vn -0.9390005 0.2331241 0.2528464
v 5.2185273 -15.3563271 15.9390144
vn -0.1799875 0.9408242 0.2871487
v 4.9294472 -15.7223673 15.8064070
vn 0.3677829 -0.5149132 0.7743385
v 4.8939552 -16.0728035 15.7890930
vn -0.3812799 -0.3737051 0.8455591
v 5.0236702 -15.9218140 15.8423595
vn 0.5918391 -0.5810420 -0.5586740
v 4.8525028 -15.9336891 15.8494654
vn -0.9248898 0.2078851 0.3183752
v 4.7613897 -15.9237061 15.9669027
vn -0.5984402 0.1933160 0.7774948
v 4.4824100 -16.6417313 15.8426094
vn -0.1435473 -0.1079073 0.9837430
v 10.5950384 -16.1326847 13.9783211
vn 0.8672854 -0.4475151 0.2180510
v 10.3835220 -16.6474152 13.8428049
vn -0.2101462 -0.4622758 0.8614753
v 10.4852200 -16.3124828 13.9453316
vn 0.3279415 0.7154871 -0.6168732
v 10.2844296 -16.5008430 13.8208818
vn 0.9112201 -0.4088956 0.0498220
v 10.3591394 -16.7968426 13.9016714
vn 0.7667211 0.6022111 -0.2224426
v 10.4120131 -16.4659462 13.9436445
vn -0.7631269 0.4905885 0.4206667
v 10.2357292 -16.7248592 13.8546038
vn 0.3611584 0.6978410 -0.6185325
v 10.3012753 -16.1595631 14.0620680
vn -0.0419374 0.9601318 -0.2763841
v 10.2509880 -16.0938778 14.3064537
vn 0.4142816 0.9059705 0.0871107
v 10.3493128 -15.2239676 14.4985590
vn -0.2488466 -0.3726322 0.8939914
v 10.0110416 -15.3735313 14.4420090
vn 0.3731462 0.7341742 -0.5672303
v 10.0327034 -15.9762154 14.2447147
vn -0.9460406 -0.3179246 -0.0626998
v 10.0657759 -15.3044596 14.5607929
vn -0.8724487 -0.1223269 0.4731485
v 9.8710461 -15.8085394 14.4175673
vn 0.2742908 -0.5560710 -0.7845697
v 9.3697910 -18.1380196 13.7689896
vn 0.8133355 -0.5772969 0.0722067
v 9.6394043 -15.7476950 14.3928185
vn 0.4697493 -0.7739469 0.4246667
v 9.7038517 -15.4743967 14.5491152
vn 0.9037368 -0.3606604 0.2306162
v 9.6699553 -15.6014833 14.4757261
vn 0.2672216 0.9605684 -0.0768185
v 9.5770493 -15.6961641 14.5975161
vn -0.2307376 -0.9400474 -0.2511395
v 9.4508429 -16.3034954 14.3423328
vn 0.9910725 0.1266912 -0.0415297
v 9.2343655 -17.1351070 14.0482664
vn -0.7155126 -0.6936691 -0.0828548
v 9.3416290 -16.3019924 14.4680281
vn -0.4621913 0.4207057 0.7806318
v 9.3506517 -16.4612770 14.3108959
vn 0.4298637 -0.5741929 0.6967924
v 9.3513498 -16.5578594 14.2902374
vn 0.9948556 -0.0157493 0.1000710
v 9.2213545 -16.7526760 14.3576078
vn 0.0590767 -0.2685317 -0.9614576
v 9.3124924 -16.1038895 14.4518776
vn -0.1207609 -0.9849718 -0.1234806
v 9.2143507 -16.1533890 14.4716568
vn -0.5107649 0.4601510 -0.7262095
v 9.2724247 -15.5081530 14.6363783
vn -0.4765162 0.4978976 -0.7245897
v 9.2201023 -15.3460960 14.6510115
vn 0.7714122 0.6283651 0.1004024
v 9.2249222 -16.6258469 14.2537832
vn -0.6589839 -0.6802924 -0.3208467
v 8.7116928 -18.2495003 13.6743641
vn -0.3553019 0.6326851 -0.6880917
v 9.0983305 -15.4728765 14.6273613
vn 0.7417274 0.2513255 -0.6218327
v 9.0806036 -16.4561596 14.4609432
vn 0.4919472 0.0066018 0.8706000
v 8.7222586 -16.6829967 14.3139744
vn -0.2334727 -0.9303196 -0.2828356
v 8.3055315 -18.1107140 14.1802177
vn -0.3423580 -0.8187445 -0.4609215
v 8.1259699 -18.0783005 14.2139778
vn -0.4554439 -0.6326852 -0.6263229
v 7.9051962 -18.0155277 14.1505709
vn 0.6222946 0.6453701 -0.4429978
v 7.6562171 -17.8517056 14.2789459
vn 0.0766180 -0.9052433 0.4179286
v 7.5314331 -17.5971909 14.5790386
vn 0.0389557 -0.9839810 0.1739653
v 7.1274147 -18.1743507 14.2977571
vn 0.4902714 0.7894269 -0.3693767
v 7.2679963 -17.8569584 14.4183407
vn -0.0852919 -0.5662694 0.8197953
v 6.7055697 -17.8865070 14.5755272
vn 0.1403743 0.8523965 -0.5037016
v 6.9473972 -17.4389153 14.5933094
vn -0.0730528 0.5350000 -0.8416878
v 6.7774105 -15.9150257 15.2782898
vn -0.0665246 0.1342392 0.9887135
v 6.3539381 -16.4339867 15.1610966
vn 0.0155647 0.7502918 -0.6609236
v 6.2035961 -15.8481054 15.5321417
vn 0.0778527 0.7327273 -0.6760545
v 6.1765633 -15.6887484 15.6532536
vn -0.7903231 0.0861029 0.6066101
v 5.7916656 -17.1512775 15.2926140
vn -0.3577349 0.8788416 0.3156950
v 5.6934466 -17.2242928 15.2520151
vn 0.7263870 0.5020150 -0.4694070
v 5.6764765 -17.0475082 15.3660593
vn -0.0425602 0.6026869 -0.7968420
v 5.8474154 -15.0412340 15.9873343
vn 0.6334022 0.7718722 0.0549088
v 5.7859359 -16.4043980 15.6230488
vn -0.8622906 -0.2010567 0.4647916
v 5.4946461 -16.6209641 15.4987307
vn 0.7622018 0.4344319 -0.4799140
v 5.4395585 -16.8945522 15.3182163
vn 0.3742309 0.8105034 0.4505947
v 5.4355803 -17.3049965 15.2964916
vn 0.6757524 0.7151805 0.1785375
v 5.3783374 -16.6514950 15.4610271
vn 0.8534591 0.3818884 0.3546391
v 5.3391299 -17.2378197 15.4207211
vn -0.0042012 0.7818858 -0.6234075
v 5.5031395 -14.9828825 16.0227642
vn 0.4723133 0.8116469 0.3437289
v 5.1903019 -15.9179802 15.7765217
vn -0.9992978 0.0199019 0.0317473
v 5.2151909 -15.2591267 16.0280209
vn -0.6068063 0.2856295 0.7417560
v 4.9711957 -16.1259537 15.7572012
vn 0.1796592 -0.9341861 0.3082514
v 4.9531093 -15.5450392 16.0771332
vn -0.1961478 -0.9791778 0.0523157
v 4.9661613 -17.6242752 15.5364285
vn -0.8552667 0.1918337 0.4813718
v 4.6649623 -16.3483124 15.9182758
vn 0.9275709 0.3736383 -0.0025819
v 10.5177717 -15.4468117 14.3936453
vn -0.8445476 -0.1827679 0.5033242
v 10.3103361 -16.5103321 13.9948845
vn 0.7904135 -0.6124451 -0.0125570
v 10.2531033 -16.9456749 13.7488756
vn 0.8423100 -0.5270475 -0.1128491
v 10.0957193 -17.1247139 13.6747208
vn -0.7948217 0.6055886 -0.0389996
v 10.1137247 -16.8517246 13.9469814
vn -0.2287786 -0.7035062 0.6728592
v 10.2232800 -16.3393211 14.0584421
vn -0.1455655 -0.9073530 0.3943617
v 10.0008793 -16.2156696 14.2165546
vn -0.4832354 -0.8489007 -0.2141291
v 10.1981821 -15.3905668 14.6028185
vn -0.2203792 0.8906021 0.3978203
v 9.6490116 -17.2210884 13.9037647
vn 0.9157034 0.3813286 0.1267906
v 9.8697643 -15.4091787 14.5047274
vn 0.8099082 0.3629808 -0.4607535
v 9.9677992 -15.5184393 14.6028509
vn 0.2522115 0.8590438 -0.4454584
v 9.7224970 -15.8762741 14.4216318
vn 0.7572951 0.0545940 -0.6507869
v 9.8855648 -15.2921858 14.6067924
vn -0.1136790 0.6629952 0.7399423
v 9.5570507 -17.3408546 14.0352898
vn 0.4112605 -0.7948895 0.4461116
v 9.6342907 -16.2032585 14.3722286
vn 0.3753060 -0.8249239 0.4226653
v 9.5260592 -16.3769035 14.2518988
vn 0.7182158 0.6940492 -0.0496165
v 9.6875687 -15.7494011 14.5231094
vn -0.2248391 0.7987456 -0.5580796
v 9.5488701 -14.9669762 14.8897390
vn 0.8512731 0.2900342 0.4372806
v 9.2794628 -17.3317947 14.0906668
vn 0.9781841 0.0093632 0.2075290
v 9.2829552 -17.0051079 14.2868481
vn -0.3744139 -0.0356204 -0.9265773
v 9.0589113 -17.7660618 13.9109001
vn 0.3263738 0.7779196 -0.5369556
v 9.0193081 -17.9207611 13.8345127
vn 0.3511513 -0.4585468 0.8163502
v 8.8959599 -16.5251884 14.4533567
vn -0.3387739 0.8312306 -0.4407811
v 8.4319744 -16.1533966 14.6511650
vn -0.9331167 -0.3592890 0.0143041
v 7.8383913 -17.7653904 14.3960505
vn -0.4384246 -0.5814181 0.6853735
v 7.4064331 -17.5288601 14.7000217
vn -0.0270613 -0.7780206 0.6276556
v 6.8663869 -18.0712452 14.4996405
vn -0.3665871 -0.8459647 0.3872437
v 7.0262961 -17.0819130 15.1439133
vn 0.5295056 -0.2724167 0.8033760
v 6.1744685 -17.8818626 14.8277378
vn 0.5991501 0.8003936 -0.0197280
v 6.2662230 -16.8572025 15.2679262
vn 0.2858038 -0.7712403 0.5687746
v 6.3264575 -17.8450432 14.7783375
vn -0.1503973 0.7355929 -0.6605179
v 6.4805827 -15.9067526 15.4031906
vn -0.7906881 -0.6078569 0.0729547
v 6.4982853 -16.4044762 15.3276243
vn 0.0491454 -0.8232959 0.5654809
v 5.9564829 -17.6956768 15.0019083
vn 0.7986246 -0.5975650 0.0715177
v 6.2335835 -16.3626423 15.3342791
vn 0.2765151 -0.7412894 0.6115796
v 5.8519163 -17.6701126 15.0189028
vn 0.4561078 0.0652678 0.8875279
v 5.9562559 -17.7515373 14.9702501
vn -0.2128078 -0.8780529 0.4286443
v 5.6100702 -17.9305305 15.1732559
vn 0.3796909 -0.4541862 0.8059465
v 5.6650138 -17.5677204 15.1333675
vn -0.2084301 -0.9663352 0.1508418
v 5.7773423 -17.5134258 15.1912746
vn 0.5678234 0.2414371 -0.7869464
v 5.6456861 -17.1204414 15.3108225
vn 0.2132640 -0.3555688 0.9099942
v 5.6024270 -17.7984447 15.1949549
vn -0.5256702 0.7362085 -0.4262251
v 5.5214992 -17.2705231 15.2904291
vn -0.6042624 -0.6931796 0.3928984
v 5.5864115 -16.8570614 15.4042921
vn 0.9944166 0.0699385 -0.0790212
v 5.4480300 -16.7875671 15.3830967
vn -0.3158558 -0.8708737 -0.3765822
v 5.3416591 -17.0474720 15.3914986
vn -0.0496280 -0.9823067 0.1805845
v 5.3828907 -17.6679420 15.3894291
vn -0.4296106 -0.8372067 -0.3384075
v 5.4700069 -16.1592560 15.6934633
vn 0.2831731 -0.8055671 0.5204563
v 5.2892041 -16.9769688 15.4580002
vn 0.4730954 -0.3434907 -0.8112922
v 5.4348869 -16.2712440 15.7775269
vn -0.8823557 0.4616935 -0.0910364
v 5.0783668 -16.7602196 15.5935030
vn -0.8177308 0.5409780 0.1966196
v 5.2215772 -15.0313425 16.2471809
vn -0.9813217 0.1313261 0.1405746
v 5.1340537 -15.1870632 16.2180481
vn -0.9727570 0.0630088 0.2231004
v 5.1348190 -15.4034691 16.0799274
vn 0.4851376 0.7399138 -0.4660141
v 5.1338291 -15.8269796 15.9783878
vn -0.9997042 0.0210942 0.0121044
v 5.0193000 -16.0999050 15.8974285
vn 0.2849829 0.9393156 -0.1909740
v 5.0711231 -15.6931000 16.1001186
vn 0.8634415 -0.1819101 -0.4705078
v 4.9058304 -16.0301838 15.8861284
vn 0.0202885 0.3484030 0.9371253
v 5.0006347 -15.3478737 16.1488857
vn -0.6917918 0.0310005 0.7214314
v 4.4843240 -16.8581314 15.9036503
vn 0.7715070 -0.4832683 0.4137979
v 10.6224298 -16.0034733 14.0884018
vn 0.9243212 -0.1152553 0.3637948
v 10.5151482 -15.5969334 14.4175501
vn -0.2070101 0.5584142 -0.8033184
v 10.3546038 -16.0957947 14.1634550
vn -0.8316549 0.4396207 -0.3392400
v 10.3065500 -16.5602016 14.0913744
vn -0.7991748 -0.2534384 0.5450584
v 10.3590403 -16.2776737 14.2088165
vn -0.7206665 0.6356797 -0.2766787
v 10.1574039 -16.7219677 14.1358557
vn 0.8891034 -0.4489145 -0.0892799
v 10.1527090 -17.0990677 14.0287790
vn 0.8884636 -0.3145470 -0.3342043
v 9.9981308 -17.4313049 13.8403015
vn 0.2157115 -0.9112338 0.3508868
v 10.0896578 -16.1463776 14.2630997
vn -0.7818664 0.6074018 0.1405271
v 9.8970776 -16.9882660 14.0774508
vn 0.6873943 -0.3558613 -0.6331285
v 9.8792171 -17.7808437 13.8440256
vn 0.4477086 0.8773115 0.1728629
v 10.2133408 -15.2932348 14.6427593
vn 0.0520313 0.9718976 -0.2295818
v 10.2807016 -16.0674553 14.4072676
vn -0.8727911 0.4309102 0.2292425
v 9.8090143 -17.0688286 14.0652876
vn -0.8167776 0.5243350 0.2407221
v 9.8087730 -17.1422710 13.9676638
vn 0.6211737 0.7232620 -0.3017206
v 10.0430079 -15.8993483 14.4303122
vn 0.1394432 0.4340411 -0.8900359
v 10.0260115 -15.1618299 14.5859423
vn -0.1247157 -0.8761384 -0.4656474
v 9.9762955 -15.2487946 14.6393843
vn -0.3735989 0.8012296 -0.4673918
v 9.8618183 -15.9241457 14.4401140
vn 0.1497928 0.5805806 -0.8003051
v 9.9123564 -15.1130743 14.5885468
vn 0.4830694 -0.8204895 0.3056811
v 9.7126102 -16.1572037 14.3359356
vn 0.4775758 0.8773711 -0.0462755
v 9.8501711 -15.0195189 14.7959146
vn 0.7047952 -0.1366328 0.6961287
v 9.5584869 -15.6266432 14.5601292
vn 0.7202808 -0.6834010 -0.1189901
v 9.4471178 -16.4248981 14.3946829
vn 0.6528532 -0.6966768 0.2973620
v 9.5626221 -15.4330683 14.7118034
vn 0.9954826 0.0667221 0.0675480
v 9.2767429 -16.6239433 14.4324570
vn -0.8062889 -0.5630071 0.1814420
v 9.3037052 -16.2112103 14.5688915
vn 0.3884773 0.1275836 0.9125831
v 9.3922358 -15.6875162 14.6176691
vn 0.5442455 0.7197794 -0.4309459
v 9.2178125 -16.5576973 14.4336681
vn -0.8136018 -0.5509163 -0.1858587
v 8.7868013 -18.3793774 13.9936008
vn 0.7001709 -0.2890418 0.6528519
v 9.0775623 -16.3111649 14.5934076
vn -0.6077980 0.0890358 0.7890844
v 8.9078140 -16.6742344 14.4214706
vn -0.3868792 0.8603402 0.3318725
v 8.8927908 -16.8185310 14.5205221
vn 0.5317821 0.7629644 -0.3675503
v 8.8008442 -16.8113918 14.6042500
vn -0.6944628 0.4396013 -0.5696245
v 8.5038242 -15.7887907 14.9191160
vn -0.3678336 0.7049834 -0.6063800
v 8.0540657 -16.0422668 15.0938625
vn -0.5066824 -0.8200550 -0.2660504
v 7.8010006 -18.0409451 14.4490299
vn -0.5958467 -0.7452556 0.2992671
v 7.6733351 -17.6215057 14.4961233
vn -0.2563737 -0.7957094 0.5487432
v 7.5765166 -17.4692707 14.6004248
vn -0.4685975 -0.8414121 0.2691506
v 7.5921779 -18.0334721 14.6290102
vn -0.3107400 0.9445282 -0.1063350
v 7.8647733 -16.1556568 14.9668779
vn -0.1704185 0.8631845 -0.4752580
v 7.4554305 -17.7771759 14.7016048
vn -0.0784166 -0.8912039 0.4467733
v 7.3403320 -17.9501057 14.6137886
vn -0.1054904 0.7818261 -0.6145077
v 7.5410352 -16.0899792 15.2114964
vn -0.4927228 -0.7226890 0.4847111
v 7.3838730 -17.3205204 14.7390928
vn 0.0177280 0.8961257 -0.4434462
v 7.1679134 -16.0770226 15.2179298
vn -0.0866003 -0.9381758 0.3351518
v 6.7171574 -17.7772942 14.7711926
vn -0.3455645 -0.8462984 0.4054186
v 6.8637190 -17.0630703 14.9571714
vn 0.2811485 0.8821051 -0.3779501
v 6.8873601 -17.2810192 15.0112362
vn -0.2113123 0.5257441 -0.8239783
v 6.6928558 -15.7289104 15.4803591
vn 0.3960124 0.8378001 -0.3758528
v 6.5654125 -17.1582527 15.1538973
vn 0.0331588 0.3440968 -0.9383485
v 6.6973872 -15.5314980 15.6269388
vn -0.3608034 -0.0079255 -0.9326082
v 6.5609779 -15.3940039 15.6414261
vn 0.2163849 -0.0046793 -0.9762970
v 6.7361135 -15.3244381 15.6343203
vn -0.1559673 0.5566348 -0.8159852
v 6.7944326 -15.6499395 15.5032835
vn -0.5115012 0.4716369 -0.7182794
v 6.5012493 -15.6049318 15.6037989
vn -0.6546052 0.6963592 0.2942379
v 6.4203134 -16.6253796 15.3663044
vn -0.3466768 0.5695902 -0.7452397
v 6.4569612 -15.7202215 15.6474075
vn -0.0232724 0.4975742 -0.8671092
v 6.6766295 -15.1167269 15.7031755
vn 0.1642933 -0.9298215 0.3293019
v 6.1602125 -17.9841251 14.7910271
vn -0.3087574 -0.0919995 -0.9466811
v 6.4344840 -15.4794512 15.7307425
vn 0.1392903 -0.4957519 -0.8572212
v 6.3006849 -16.4513893 15.5081434
vn 0.9169540 0.2995206 -0.2635960
v 6.2683988 -16.2754059 15.5889120
vn 0.6153156 -0.2644860 0.7425860
v 5.7256379 -17.7181549 15.1145039
vn -0.6484750 -0.6498571 0.3964417
v 6.1803584 -16.4472752 15.6892080
vn 0.0153393 0.1643678 -0.9862798
v 6.1561956 -15.4286566 15.8062029
vn 0.0920179 0.5633293 -0.8210925
v 6.1497970 -15.1999950 15.8738146
vn -0.1093768 0.3788910 -0.9189550
v 6.2669234 -15.5982695 15.7744532
vn -0.6778294 -0.6873139 0.2610495
v 5.8618593 -16.1938152 15.5530443
vn -0.0465763 0.4155125 -0.9083942
v 6.1397877 -14.9833832 15.9694138
vn -0.8200521 -0.4905466 0.2947519
v 5.8039827 -17.0106201 15.4252758
vn -0.6604339 -0.4090442 0.6296903
v 5.9179769 -16.0211468 15.7993078
vn 0.7416108 0.5868436 -0.3250048
v 5.7098937 -17.0227051 15.5773916
vn -0.7194000 -0.3725361 0.5862427
v 5.5372748 -16.4706078 15.7178040
vn 0.7896606 0.3503602 -0.5036705
v 5.4108796 -16.4372425 15.7151489
vn -0.7942238 -0.5804218 0.1797753
v 5.5249867 -16.3148289 15.7281733
vn -0.4236299 0.8947029 -0.1415787
v 5.3884892 -14.8676567 16.3050022
vn -0.0131325 -0.1436814 -0.9895369
v 5.0630612 -16.0094643 15.9725246
vn -0.8207598 -0.2797264 0.4981030
v 5.2072520 -15.2979469 16.2366543
vn -0.4087588 -0.8206161 0.3993815
v 5.3016539 -15.4464798 16.2588825
vn 0.8232750 -0.2685147 0.5001181
v 4.9281492 -15.8466196 15.9675417
vn 0.1553868 -0.7096834 -0.6871713
v 5.1533237 -15.8472290 16.1262665
vn -0.4845261 0.6481329 -0.5875016
v 4.9578943 -16.2045746 15.9986773
vn 0.6464665 0.7559559 -0.1030137
v 5.0580754 -15.9940844 16.0777779
vn -0.5225074 0.7018437 0.4841504
v 4.9598017 -15.7028084 16.2123089
vn -0.6834584 0.1061614 0.7222288
v 4.8423090 -16.2592163 16.2716274
vn -0.7663054 0.1741948 0.6184111
v 4.7310133 -16.5139904 16.0067825
vn -0.0372347 -0.0727497 -0.9966550
v 10.5123892 -16.0293465 14.1662321
vn 0.9815280 -0.1725165 0.0827089
v 10.4415064 -16.5369339 14.0494232
vn 0.4176235 -0.3995576 0.8160542
v 10.4211636 -15.7217388 14.5296478
vn 0.9006069 -0.4105600 0.1426452
v 10.2860661 -16.8265095 14.1862116
vn -0.8421738 -0.0118015 -0.5390770
v 10.3968992 -15.8194437 14.3181171
vn -0.8537525 0.4611171 -0.2418218
v 10.2841864 -15.9723864 14.3179197
vn 0.3091122 -0.9260434 -0.2165489
v 10.2673521 -16.1705742 14.3106050
vn 0.8838456 0.2902188 0.3668653
v 10.4878988 -15.3827896 14.5965452
vn 0.9681979 -0.1504340 -0.1999064
v 10.0253067 -17.3443890 14.0158014
vn -0.6157642 -0.7855964 -0.0606036
v 10.3450184 -15.3522606 14.5469170
vn 0.6345947 -0.4066184 -0.6572298
v 9.7870941 -18.1103020 13.9048433
vn -0.0114108 -0.7822504 0.6228596
v 10.0627079 -16.2447796 14.4060955
vn -0.7871078 0.6162944 -0.0253508
v 9.9073906 -16.8730640 14.0903120
vn 0.3749788 -0.9254976 0.0533396
v 9.8211212 -16.1402416 14.3927240
vn -0.7708036 0.4245424 0.4750006
v 9.7740879 -17.2910614 14.1832027
vn -0.6632894 -0.7362121 -0.1343093
v 9.9276247 -15.5069790 14.7625265
vn 0.3456665 0.9267642 -0.1470471
v 9.8349781 -15.8549690 14.5605469
vn -0.2443779 -0.4928886 0.8350690
v 9.7645998 -15.4179411 14.7090588
vn 0.4354647 -0.8633241 0.2550334
v 9.7938461 -15.2930574 14.7930870
vn 0.5400465 0.7117605 -0.4491623
v 9.6875486 -15.7780676 14.6354256
vn 0.7013248 -0.7069500 0.0914616
v 9.5364799 -16.2362537 14.3304272
vn 0.9264766 0.3714743 -0.0603988
v 9.5090504 -15.6700268 14.7059374
vn 0.9889886 0.1431119 0.0376892
v 9.2213564 -17.4230709 14.3561115
vn 0.6567740 0.7417099 -0.1360675
v 9.3981314 -15.7512207 14.7078896
vn -0.3114137 -0.6805033 -0.6632773
v 8.9713802 -18.5180359 13.9521818
vn -0.6373699 -0.6737900 0.3738538
v 9.2398472 -16.0776443 14.6515913
vn 0.7261794 -0.3302165 0.6030097
v 9.1770964 -16.0649166 14.6689711
vn -0.1208915 -0.9128741 0.3899309
v 9.1386948 -16.0533600 14.5571918
vn 0.1022264 -0.4759524 0.8735097
v 9.0050163 -16.3507767 14.5806723
vn 0.9045814 -0.3748997 0.2029354
v 8.8933849 -16.3451557 14.6472702
vn 0.3834639 -0.7075242 0.5936034
v 8.8593979 -16.4547329 14.6737499
vn 0.8036684 -0.5367200 0.2569994
v 8.7281704 -16.6033535 14.5815983
vn 0.3279654 -0.1330657 0.9352712
v 8.7573452 -16.4594631 14.6236916
vn 0.6510479 -0.6120384 0.4489385
v 8.8429594 -16.5600014 14.5796118
vn -0.5813392 -0.7884811 -0.2008541
v 8.6690025 -18.1853619 14.0418720
vn 0.9876420 -0.0285634 -0.1541020
v 8.8023691 -16.2561302 14.7723942
vn 0.5737373 0.4504537 0.6840445
v 8.6097107 -16.6424656 14.6787434
vn -0.5411127 0.5034436 -0.6736035
v 8.4218969 -15.6216221 15.1978531
vn -0.3173803 -0.8856615 -0.3389299
v 8.0114126 -18.0946751 14.3145761
vn -0.3628127 0.6190053 -0.6965626
v 8.2358408 -15.9556761 15.0321388
vn -0.9807158 0.1918932 0.0370640
v 7.8790598 -17.9367313 14.4801121
vn -0.2438482 -0.7629763 0.5986696
v 7.4905653 -17.4165936 14.7638445
vn 0.3488743 0.8232181 -0.4478825
v 7.2935386 -17.5281582 14.8449650
vn -0.1219229 -0.8523455 0.5085686
v 6.9372697 -17.8126278 14.7630959
vn 0.1129549 -0.9440981 0.3097096
v 6.5594859 -17.7667446 14.9227276
vn 0.2937784 0.8620803 -0.4129308
v 6.7500420 -17.1318264 15.2283115
vn 0.0157386 0.4494510 -0.8931663
v 7.0606256 -15.6086149 15.5181332
vn -0.3376931 -0.8620353 0.3779663
v 6.7714696 -16.8684540 15.2394657
vn -0.2342833 0.5433357 -0.8061624
v 6.5598950 -15.0069027 15.8477478
vn 0.1350891 0.4944344 -0.8586534
v 6.8275943 -14.9323702 15.8893814
vn -0.4632159 0.0206609 -0.8860046
v 6.5374303 -15.4883013 15.7005415
vn -0.4680378 0.2915623 -0.8342254
v 6.4555087 -16.2981319 15.6453075
vn -0.1785248 -0.1342450 0.9747344
v 6.4237528 -16.2810631 15.4359608
vn 0.0232492 -0.9784857 -0.2050006
v 6.3599925 -16.1652470 15.5977173
vn -0.7776099 0.1994680 -0.5962680
v 6.5021634 -16.5744572 15.4991283
vn -0.4204546 0.4071378 -0.8108371
v 6.3296318 -15.1582403 15.8620415
vn 0.5553801 -0.0988862 0.8256963
v 5.9565945 -17.9286156 15.1185961
vn -0.3401924 0.2315246 -0.9114085
v 6.2298074 -15.0477209 15.9471655
vn -0.2391696 0.5582812 -0.7944306
v 6.4590664 -14.8043566 16.0206032
vn -0.4482487 0.3166299 -0.8359538
v 6.2384081 -15.1819820 15.9525490
vn 0.6864338 -0.7262101 0.0377843
v 5.6768451 -17.6575928 15.2844191
vn 0.1830014 0.5962647 -0.7816515
v 5.9886274 -15.6163502 15.7709246
vn 0.4437920 0.8211488 -0.3588360
v 5.9572096 -15.7531853 15.9166813
vn -0.9695784 0.2189978 -0.1093516
v 5.5227427 -17.3742733 15.4820309
vn 0.3555525 -0.9301363 -0.0918091
v 5.5528998 -17.0868340 15.5583897
vn -0.6081808 -0.6456012 0.4618605
v 5.4875674 -17.1686382 15.4653091
vn -0.5901764 -0.5749548 -0.5666736
v 5.4397211 -17.2219276 15.5230980
vn 0.9814470 -0.0153302 0.1911199
v 5.1711082 -17.0895557 15.5842981
vn 0.3803176 0.8511846 -0.3617227
v 5.3741608 -15.9057798 15.9945164
vn -0.6823794 0.5173439 0.5164433
v 5.3898616 -14.9035549 16.4284782
vn -0.0385232 0.0209147 0.9990388
v 5.1720753 -15.9245415 16.0021610
vn -0.6337302 -0.6906207 0.3484669
v 4.7975941 -17.4823895 16.0127983
vn -0.7627504 0.1999800 0.6149958
v 4.8894515 -16.0170250 16.2294331
vn -0.7237431 -0.4973972 0.4783221
v 4.5998287 -17.2875156 15.9800978
vn -0.7006236 0.2518337 0.6676124
v 4.6987014 -16.7081013 16.0812740
vn 0.9286170 0.0697988 -0.3644155
v 10.4790707 -16.2233963 14.1817837
vn -0.9545241 -0.0532782 0.2933348
v 10.3276472 -15.8358479 14.4793940
vn -0.7361434 0.5137303 -0.4406519
v 10.3303719 -16.3876419 14.2773380
vn -0.9220921 0.1367206 -0.3620133
v 10.4244862 -15.6005335 14.4114466
vn -0.7119172 0.5429760 -0.4453662
v 10.2430515 -16.5235844 14.1323586
vn -0.8620094 -0.2817668 -0.4213636
v 10.3874254 -16.1625919 14.3548584
vn -0.6810767 -0.2474029 -0.6891490
v 10.3836546 -15.4447985 14.5851784
vn -0.8813798 0.2379880 -0.4080825
v 10.2478771 -15.6677055 14.4860983
vn -0.3971127 0.1350015 0.9077864
v 10.3466053 -15.9522724 14.5688477
vn 0.8448752 -0.2742304 -0.4593296
v 10.0632629 -17.7386913 14.0919914
vn -0.4153327 -0.7016078 0.5790036
v 10.0083513 -16.1021175 14.3644543
vn -0.9058861 0.4233883 0.0106154
v 9.8857183 -17.0549068 14.1661100
vn -0.8779784 0.2964448 0.3758649
v 9.9628897 -15.8347788 14.5700426
vn 0.8715872 -0.3575240 -0.3354288
v 9.6903114 -15.6018658 14.6345987
vn -0.6339452 -0.2953540 0.7147585
v 9.8634653 -15.3361855 14.7298794
vn -0.1182963 0.7338251 0.6689594
v 9.3789225 -17.4780025 14.0536366
vn 0.3704228 0.8157257 0.4442731
v 9.6561699 -15.5594606 14.7265453
vn -0.1897396 -0.9371443 0.2928471
v 9.6750374 -15.3861303 14.7721958
vn 0.9528089 0.1156141 0.2806933
v 9.1739779 -16.9579926 14.4456511
vn 0.7299284 -0.0512275 -0.6816013
v 9.4309616 -15.5838718 14.8741322
vn 0.2749157 0.9176856 -0.2868354
v 9.6186190 -14.9173431 14.9579020
vn 0.8829827 0.4524341 0.1250799
v 9.1439161 -16.4365158 14.5987978
vn 0.0173093 -0.9390332 0.3433906
v 9.2248926 -15.7710981 14.7303886
vn -0.0305909 -0.7269423 0.6860169
v 9.2313414 -15.9292698 14.7164984
vn -0.3481325 0.7327382 -0.5847208
v 9.3487482 -14.9719963 15.0036583
vn -0.7925078 0.4541186 0.4070721
v 9.0317497 -16.6160946 14.6014776
vn 0.8665995 -0.1575006 0.4734965
v 9.0237303 -16.0957050 14.7340155
vn 0.4161638 -0.8123254 0.4085771
v 9.0956373 -16.2355671 14.6864395
vn -0.6043688 0.4961374 -0.6233667
v 8.9534674 -16.7656784 14.6417131
vn -0.5065020 0.6059879 -0.6133795
v 9.1195555 -15.1556520 14.9657946
vn 0.2661859 -0.6998633 0.6628246
v 8.9208279 -16.2140236 14.6833124
vn 0.2587543 -0.9658883 -0.0102978
v 8.9252987 -16.1750031 14.8658791
vn 0.1593087 0.2595308 -0.9525043
v 8.9620314 -16.3203106 14.8752012
vn 0.4022824 -0.4913070 0.7725194
v 8.6697912 -16.5315113 14.7186861
vn 0.0646943 -0.9552076 0.2887789
v 8.6957493 -16.3428669 14.7666731
vn -0.5078535 0.4389459 -0.7412229
v 8.7564516 -15.1847067 15.2705088
vn -0.5965427 0.5485339 -0.5858732
v 8.6823616 -15.5393181 14.9828796
vn -0.5462875 0.5717431 -0.6121110
v 8.4163818 -15.9717188 14.9453297
vn -0.3850981 0.7702690 -0.5083159
v 7.7815275 -18.0177193 14.6713648
vn 0.2097986 -0.9759628 -0.0590019
v 7.7362690 -18.0976238 14.5378580
vn -0.2451876 0.5829815 -0.7746068
v 7.9277472 -15.9536333 15.1906929
vn -0.8247920 -0.3302162 0.4589939
v 7.7585430 -17.6726189 14.6918888
vn 0.2256732 0.7779157 -0.5864459
v 7.7990236 -16.1422672 15.0437746
vn -0.1862009 0.1203616 -0.9751114
v 7.8638506 -16.1319981 15.0647125
vn -0.0436497 -0.7809616 0.6230518
v 7.6088386 -16.4954739 15.0323238
vn 0.4293534 0.5877601 -0.6857069
v 7.3807373 -17.6965485 14.7244282
vn -0.3651477 -0.8456938 0.3891904
v 7.4238844 -17.2821922 15.0731373
vn -0.2440944 -0.9677894 0.0616573
v 7.1315842 -17.7716599 14.9846096
vn 0.0025884 0.5346541 -0.8450670
v 7.1628842 -15.8708611 15.3707190
vn 0.0816642 0.4943196 -0.8654358
v 7.4270930 -15.6932907 15.3999853
vn -0.0738498 0.4829039 -0.8725538
v 7.1263499 -15.7231045 15.4854555
vn -0.2763073 -0.8624566 0.4240554
v 7.2113481 -17.0988312 15.1877165
vn -0.0239250 0.4072287 -0.9130128
v 6.8694882 -15.4020348 15.6756315
vn 0.7978789 -0.0839311 0.5969463
v 6.8189788 -16.2121449 15.4067345
vn -0.0182490 0.9317502 0.3626410
v 6.8880491 -16.2808170 15.4828396
vn 0.2459998 0.9241281 -0.2923549
v 6.5331621 -17.0325508 15.3652925
vn 0.0212781 0.2192447 -0.9754379
v 6.8030806 -15.4776020 15.7451096
vn 0.2192606 -0.8002102 0.5582011
v 6.6970558 -16.0582943 15.5299139
vn -0.4032582 -0.8762251 0.2638418
v 6.4326968 -16.7370853 15.4438715
vn 0.0000000 1.0000000 0.0000000
v 6.5519853 -16.1213398 15.5699778
vn 0.0000000 1.0000000 0.0000000
v 6.4328194 -16.0105801 15.5898943
vn -0.7051339 -0.4221214 -0.5697365
v 6.2827587 -16.6979084 15.4613342
vn 0.3468795 0.9228075 -0.1676332
v 6.4050345 -16.9315338 15.5329790
vn -0.2739314 -0.8125020 0.5145894
v 5.7833366 -17.6752548 15.1584082
vn -0.2996390 0.7542456 -0.5842347
v 6.1236444 -14.6963320 16.2055168
vn -0.2688796 -0.9558010 0.1189465
v 5.8881583 -17.5946598 15.4014864
vn 0.1448694 -0.9296830 -0.3386775
v 5.8297262 -17.5583858 15.3539286
vn -0.5231310 0.7518995 0.4012246
v 6.0595942 -15.7374535 15.8741636
vn 0.5018930 0.8641702 -0.0362417
v 5.7699919 -17.2919598 15.3984356
vn -0.1887587 0.6941580 -0.6946329
v 5.9230700 -14.8408585 16.1569557
vn -0.0625323 -0.5393474 0.8397584
v 6.1137705 -15.5480690 15.9345484
vn 0.7391317 0.6605508 -0.1317461
v 6.0484295 -16.6541367 15.6356201
vn 0.6957734 0.6796583 -0.2323013
v 5.7281079 -16.4458065 15.8085613
vn -0.7243162 -0.6116384 0.3182209
v 5.7457266 -16.8792133 15.7044630
vn -0.3425227 -0.7632881 0.5477861
v 5.7892900 -15.7649460 16.0120659
vn -0.3057009 0.8654429 -0.3969326
v 5.7932091 -14.7726450 16.3133926
vn 0.7032199 0.4262297 -0.5690431
v 5.6197753 -16.6926155 15.8015909
vn -0.3441381 -0.7754097 0.5294420
v 5.7105322 -15.5161848 16.1537495
vn 0.7170326 0.6276097 -0.3032661
v 5.5354810 -16.0131702 15.8316965
vn 0.4769330 -0.4570140 -0.7507817
v 5.2301517 -17.0112457 15.7093048
vn 0.2495971 0.8755141 -0.4137346
v 5.3146510 -15.7697363 16.0899487
vn -0.2075038 -0.5262817 0.8246028
v 5.2781630 -15.9801970 15.9509506
vn -0.0764255 -0.9714512 -0.2245926
v 5.2704287 -15.8841152 16.2073956
vn -0.7255989 0.0354680 0.6872033
v 5.2957778 -15.1132393 16.3912849
vn 0.3730368 0.1900029 -0.9081534
v 5.0469608 -15.9207611 16.1698647
vn -0.7570959 -0.0825614 0.6480659
v 4.6102581 -17.1455688 16.0975323
vn 0.9562778 -0.1117909 0.2702509
v 10.4441805 -16.2608547 14.3429785
vn 0.9145734 -0.0701248 0.3982939
v 10.4698248 -16.0229988 14.4011192
vn 0.5889512 -0.0235267 0.8078262
v 10.3992147 -15.8677444 14.5134449
vn -0.6598771 0.6359298 -0.4001942
v 10.1403475 -16.7591858 14.2022123
vn -0.4962197 -0.3494894 0.7947473
v 10.2420387 -15.6701670 14.6405821
vn -0.7615740 0.2049935 -0.6148030
v 10.0142508 -16.5004482 14.3269196
vn 0.6782307 0.6012793 -0.4224529
v 10.2106495 -15.9739676 14.5728283
vn -0.5303163 0.6022187 -0.5967389
v 10.0110960 -16.6775551 14.2499590
vn -0.8354918 0.4572439 -0.3047646
v 10.0014992 -16.9173126 14.2184267
vn -0.6881655 0.5056227 -0.5203594
v 9.8939629 -16.7082043 14.3900690
vn 0.5623055 0.8127547 0.1524544
v 10.2055101 -15.3028164 14.8532696
vn 0.5366681 0.3107821 -0.7844754
v 10.0494776 -15.7075996 14.6268539
vn 0.1329414 -0.9618847 0.2389654
v 9.9357214 -15.9943485 14.5154324
vn -0.2841695 0.9422172 0.1774106
v 9.9403563 -15.8726387 14.7613955
vn 0.3028403 -0.9041042 0.3014689
v 9.8686743 -16.1074486 14.6532793
vn -0.2653546 0.3744907 -0.8884501
v 9.6546516 -17.1943741 14.1848173
vn 0.0166410 0.9985288 -0.0516069
v 9.5709209 -17.3970585 14.1131287
vn 0.0538008 0.8142672 0.5779917
v 9.6287270 -17.4753361 14.1052685
vn -0.2291940 -0.7469926 -0.6240771
v 9.9477358 -15.2832870 14.7728672
vn 0.1461809 -0.9357079 0.3210639
v 9.7790213 -16.1190453 14.5989752
vn -0.8813195 -0.3828053 -0.2770127
v 9.8102322 -15.5038576 14.7933464
vn 0.1604165 -0.5970238 0.7860211
v 9.4511070 -17.6034317 14.1476116
vn 0.4679622 -0.8431698 0.2647191
v 9.5929623 -16.1257267 14.5899124
vn -0.3904332 0.5538837 0.7353739
v 9.3655100 -17.5998917 14.3404627
vn 0.5498477 0.4343767 0.7134314
v 9.2947254 -17.6265011 14.2128239
vn -0.6414756 -0.7670564 0.0115543
v 9.6417418 -15.1899939 15.2102928
vn 0.9545799 -0.2029310 0.2181654
v 9.6196871 -15.3086309 14.8498459
vn -0.4400500 0.8703085 0.2211767
v 9.5244770 -15.7714243 14.7261238
vn 0.1408174 -0.9454160 0.2938693
v 9.4459391 -16.3414211 14.5011034
vn 0.9972060 0.0349363 0.0660271
v 9.2321177 -17.1811790 14.4258251
vn 0.9956146 -0.0921538 0.0161022
v 9.6103163 -15.3646078 14.8714638
vn -0.5681212 -0.7978111 0.2018309
v 9.3540096 -16.3316650 14.6058187
vn 0.8417071 0.2606786 0.4728381
v 9.2111607 -16.5933552 14.6147394
vn -0.9529257 -0.1590743 0.2581240
v 9.3691254 -15.7928514 14.8927097
vn 0.5037036 0.5966804 0.6247042
v 9.1325951 -16.5803127 14.6769552
vn 0.4273726 -0.0087413 -0.9040333
v 9.2123270 -16.2173805 14.8129902
vn 0.4317380 -0.0170733 0.9018375
v 9.0920992 -16.1735878 14.7624092
vn 0.1937606 -0.8334498 0.5175117
v 9.0215940 -16.2870445 14.7049294
vn -0.1516766 0.9046084 -0.3983439
v 9.2269201 -14.8112774 15.2270241
vn 0.4432524 -0.8830004 0.1543944
v 9.0378294 -16.1459293 14.8651409
vn -0.0354384 0.8969426 -0.4407246
v 8.9467764 -16.6339207 14.6642494
vn -0.2864177 -0.6477291 -0.7059829
v 8.8168125 -16.4631653 14.7853804
vn 0.0380804 0.8839846 -0.4659625
v 8.7955408 -16.6260300 14.7103519
vn -0.3478016 -0.7378393 -0.5784698
v 8.4274149 -18.1957626 14.2737942
vn -0.0103614 0.5632172 -0.8262440
v 8.7345772 -16.5771694 14.7751932
vn -0.3738259 0.6294968 -0.6811667
v 8.8753633 -14.9540606 15.3083925
vn 0.4099067 0.7382765 -0.5356531
v 8.5380325 -16.6096497 14.7870283
vn 0.7624954 -0.4047833 0.5047289
v 8.5235996 -16.5186214 14.7617140
vn 0.1075783 0.6473753 0.7545411
v 7.8810802 -16.5966415 15.0689650
vn -0.2447034 -0.8102549 0.5325478
v 7.7920389 -16.4864979 15.0789566
vn 0.4284664 0.7240562 -0.5405175
v 7.5598302 -17.7275848 14.6917391
vn 0.5190338 0.7211052 -0.4589241
v 7.5892887 -17.6243553 14.7769079
vn -0.3070031 0.4850159 -0.8188460
v 7.8615909 -15.8449602 15.3102207
vn 0.1559703 0.2326379 -0.9599755
v 7.5792394 -16.5205002 15.2386560
vn 0.3937070 -0.0876679 -0.9150460
v 7.5794058 -15.7166147 15.4506464
vn -0.0513472 0.4500643 -0.8915187
v 7.4884357 -15.6278028 15.4483070
vn 0.9867436 0.0539364 0.1530619
v 7.5047035 -15.8353329 15.4151373
vn -0.0656713 0.4156270 -0.9071612
v 7.4956560 -15.2470570 15.5752563
vn -0.1965856 0.4770217 -0.8566239
v 7.2224269 -15.2682810 15.7049236
vn -0.3702340 -0.3697788 0.8521681
v 7.0265012 -16.1204700 15.4285192
vn 0.0021135 -0.1682351 0.9857447
v 6.9200754 -16.2073212 15.3908310
vn -0.0567232 0.4435290 -0.8944632
v 7.0170755 -15.1101112 15.8367062
vn -0.0507141 -0.9929812 0.1068474
v 6.5886488 -17.6115685 15.1744080
vn 0.0256361 0.4627937 -0.8860952
v 6.9874759 -14.7927027 15.9805450
vn 0.1012907 -0.9430617 0.3168200
v 6.3366008 -17.6935978 15.1125164
vn -0.1146692 0.7515051 -0.6496854
v 6.7966132 -14.5494680 16.0801105
vn -0.0638939 0.5226309 -0.8501615
v 6.3633261 -16.6210747 15.5311718
vn -0.5445914 0.1811971 -0.8188943
v 6.4681916 -15.5472174 15.7419529
vn -0.1100844 -0.9774383 0.1802662
v 6.1239986 -17.6174507 15.3570080
vn -0.0468019 -0.7336304 0.6779352
v 6.4149680 -15.9194574 15.7022190
vn -0.1318704 0.8516662 -0.5072228
v 6.6159978 -14.5325794 16.1968956
vn -0.4894071 -0.7319393 0.4740735
v 6.3642049 -16.6334476 15.6952000
vn -0.9337851 -0.3506070 -0.0715550
v 6.3740683 -15.3218908 16.0498180
vn -0.6457388 -0.3846689 0.6595842
v 6.1035738 -16.1694088 15.9107723
vn -0.2299836 -0.9038640 -0.3607458
v 6.2240605 -15.1488361 16.2039795
vn 0.9472538 -0.2416688 0.2104914
v 6.0675836 -15.2502356 16.0612717
vn -0.5777788 0.7634382 0.2886761
v 6.1110106 -15.6674337 16.0062923
vn -0.5506941 -0.4908767 0.6751119
v 5.6033554 -17.1358261 15.4472361
vn -0.8005688 -0.3483194 -0.4876097
v 5.3416872 -17.1356068 15.5837317
vn 0.5272611 -0.1063030 -0.8430276
v 5.4707379 -16.4172401 15.8399305
vn 0.6700359 0.3239304 -0.6679230
v 5.4749341 -16.4715424 15.8096228
vn -0.5152643 -0.2821505 0.8092551
v 5.4843445 -16.0703316 16.0534763
vn -0.4970990 -0.7349357 0.4612614
v 5.3845100 -15.9356546 16.1047668
vn 0.2748722 0.5497478 0.7888109
v 5.2610226 -16.0581341 15.9782448
vn -0.0912160 0.9268646 0.3641453
v 5.3648024 -15.7281256 16.4784107
vn -0.7155499 0.0904601 0.6926798
v 4.6802368 -17.0095978 16.1661968
vn -0.6635625 0.0764977 -0.7441996
v 10.2885523 -16.2771664 14.4074354
vn -0.2520656 0.6510817 -0.7159298
v 10.1962490 -16.3537292 14.3769159
vn 0.6632277 0.6388516 0.3898687
v 10.3339643 -15.3999681 14.7815571
vn -0.6878215 -0.7179068 -0.1072910
v 10.2031145 -16.1802197 14.4542637
vn -0.9985310 -0.0019393 -0.0541485
v 10.3192158 -15.5571899 14.6301374
vn 0.5598407 0.1718252 -0.8105890
v 10.2700920 -15.6926403 14.6786661
vn -0.5166407 0.4080868 -0.7526935
v 10.0536585 -16.6157150 14.3023672
vn 0.3901077 -0.5219349 -0.7585513
v 9.6026325 -18.3381634 13.9581041
vn -0.3241944 -0.9458481 0.0164139
v 10.0210629 -15.9635630 14.6404619
vn 0.5083635 0.7468294 -0.4287336
v 10.0358000 -15.8820000 14.5607567
vn -0.0821004 0.9133627 -0.3987832
v 9.7606564 -17.4595432 14.2603922
vn -0.0117738 0.1455910 -0.9892748
v 10.1412811 -15.4129162 14.8026018
vn -0.2900196 0.7817703 -0.5520180
v 9.6703892 -17.3653564 14.2783422
vn 0.3934957 -0.9117936 0.1174464
v 9.9189138 -16.0171471 14.7071476
vn 0.7234249 0.6896897 0.0313763
v 9.8126030 -15.8361883 14.7429323
vn -0.4826765 0.7458643 0.4590316
v 9.5870371 -17.3734589 14.3408260
vn -0.5962274 0.4127554 0.6885826
v 9.5109749 -17.5218754 14.2878933
vn 0.9988918 0.0082345 0.0463386
v 9.3592682 -17.6909714 14.1985216
vn -0.5559778 0.6065546 0.5683137
v 9.4827824 -17.7544479 14.2266665
vn 0.6508878 0.7587547 -0.0252267
v 9.7641191 -15.7708759 14.7558117
vn 0.6606206 0.7380235 0.1374839
v 9.8581619 -15.1157436 15.0570068
vn -0.3168140 0.8537804 -0.4131440
v 9.8497782 -15.4368382 14.9421940
vn -0.9837843 0.0641844 0.1674782
v 9.7259254 -15.4523287 14.9711142
vn 0.7190174 -0.4889056 0.4939487
v 9.5487223 -16.0559254 14.7929668
vn 0.7401807 0.6269218 -0.2431081
v 9.6150885 -15.6655226 14.8201895
vn 0.7831504 -0.5812278 0.2210199
v 9.5476694 -16.2130699 14.6881514
vn 0.2040754 -0.6310295 -0.7484350
v 9.3723278 -18.5885563 14.0925560
vn -0.4134629 -0.8559198 0.3105636
v 9.3849125 -16.2101555 14.7904816
vn 0.9949669 -0.0862181 0.0510617
v 9.6517963 -15.2888298 15.0350037
vn 0.4821528 -0.1069379 -0.8695361
v 9.3155432 -15.7801971 15.0020895
vn -0.0751851 -0.6501558 -0.7560718
v 9.2623396 -16.0708809 14.9073992
vn -0.4423117 0.3051909 -0.8433380
v 9.0671921 -16.1979065 14.9059343
vn 0.4666645 -0.1013427 -0.8786091
v 9.2153883 -16.4139423 14.7873688
vn 0.4768508 -0.7108063 -0.5170762
v 9.1323032 -16.0252304 14.7993460
vn -0.2168473 -0.7642098 -0.6074213
v 8.5709267 -18.2712955 14.2962160
vn -0.0475537 0.9915239 -0.1209094
v 9.1197615 -14.7916069 15.3665485
vn -0.1441525 -0.8878182 -0.4370343
v 9.0458851 -16.1040401 15.0153379
vn 0.4253481 0.3798380 -0.8214634
v 8.9286833 -16.2173557 14.9446297
vn -0.5190496 -0.2902668 -0.8039482
v 8.7681208 -16.3827877 14.8449535
vn 0.5803685 -0.3978015 -0.7105817
v 8.5905819 -16.4529648 14.8860092
vn -0.5227240 0.4136872 -0.7454010
v 8.5286169 -15.2179708 15.3810759
vn -0.4690206 0.4490129 -0.7605307
v 8.4758921 -15.3457508 15.3866644
vn -0.2834886 0.5792421 -0.7642728
v 8.1636858 -15.7304173 15.2598152
vn -0.0773610 -0.8078042 0.5843523
v 7.7827697 -18.0572510 14.7565575
vn -0.2195682 0.4074765 -0.8864269
v 8.2428818 -15.4484453 15.3535948
vn -0.3238820 0.4117031 -0.8518221
v 8.2085276 -15.6257734 15.3442097
vn -0.9656150 -0.2167480 -0.1435551
v 7.9186912 -16.2611942 15.2389050
vn 0.6974701 -0.6626422 -0.2728387
v 7.7664089 -16.4048424 15.2913589
vn -0.4444214 -0.7608416 0.4728739
v 7.5773630 -17.4209042 14.9348669
vn -0.3498611 -0.9165456 0.1937566
v 7.4555573 -17.8538628 14.7816954
vn -0.1168411 0.4802908 -0.8692922
v 7.7138267 -14.9103765 15.7630186
vn -0.3621987 0.9068186 -0.2156203
v 7.6002927 -15.8424482 15.4070320
vn 0.3339482 0.8717623 -0.3584815
v 7.2251153 -17.4261150 15.0120831
vn -0.4111400 0.1081130 -0.9051384
v 7.6915579 -15.6801910 15.4370174
vn -0.1925130 0.4012407 -0.8955137
v 7.8275490 -15.2083731 15.5577307
vn -0.1900352 0.4511034 -0.8720048
v 7.5642095 -15.1241379 15.6680555
vn -0.1674695 0.5218096 -0.8364621
v 7.4785724 -14.7303047 15.8382711
vn -0.4034501 0.4480301 -0.7978076
v 7.3609562 -14.9342985 15.8114643
vn 0.3208623 0.8982598 -0.3002945
v 7.2587752 -17.2583275 15.3491411
vn -0.2082452 0.5031912 -0.8387089
v 7.1920691 -14.9937077 15.8468981
vn -0.2276180 0.5123512 -0.8280619
v 7.2143726 -14.8960676 15.9413977
vn 0.2489798 0.9138994 -0.3206196
v 7.0727210 -17.2587872 15.2901268
vn -0.1863855 -0.9771235 0.1024213
v 6.8255072 -17.6863899 15.0614138
vn -0.2430309 -0.5416057 0.8047355
v 6.8615828 -16.0696945 15.5622768
vn 0.3763280 -0.6341344 0.6754636
v 6.8770800 -16.1488628 15.5784826
vn 0.1796826 0.9020834 -0.3923771
v 6.7174172 -17.0100956 15.3759966
vn 0.4961472 0.7450210 0.4458496
v 6.7964129 -16.2203598 15.6070833
vn 0.4405438 0.5872338 0.6790270
v 6.7082562 -16.1704140 15.5233297
vn 0.9721371 -0.1410375 -0.1872377
v 6.6337943 -16.0531597 15.6617088
vn -0.8581987 0.4160358 0.3006813
v 6.4383140 -15.9993582 15.7417879
vn 0.9324621 0.2238766 0.2835380
v 6.2299590 -16.0647945 15.8411312
vn 0.5805656 0.8118383 -0.0621476
v 6.1702309 -16.8757915 15.5593548
vn 0.3499609 0.3482642 0.8696203
v 6.3317170 -15.3486929 15.9992580
vn -0.7715158 -0.6316724 0.0758511
v 6.3184714 -15.3762674 16.1445923
vn -0.1009932 -0.6009349 0.7928920
v 6.2454195 -15.4476938 16.0540257
vn 0.0665830 -0.9871718 -0.1451155
v 5.8375711 -17.6265469 15.5204077
vn -0.1029383 0.9372100 -0.3332284
v 6.5627775 -14.4701023 16.3107986
vn -0.5202686 0.1245948 0.8448650
v 6.2030582 -15.5205173 15.9703789
vn -0.6973119 -0.2644542 0.6661982
v 5.9318967 -17.1312294 15.7186518
vn 0.7486156 0.3554723 -0.5596554
v 5.8675566 -17.1614304 15.7582521
vn 0.6847969 0.7279782 -0.0331808
v 5.8469210 -17.3318138 15.5927639
vn 0.9936649 -0.1121828 -0.0067261
v 6.0773106 -15.5186138 16.1108246
vn -0.4924504 -0.5763633 0.6521487
v 5.9214044 -15.8810196 15.8984432
vn -0.3894211 -0.7303162 0.5612393
v 5.9450197 -15.6578684 16.1249752
vn 0.9669412 -0.1986721 -0.1598565
v 5.9369335 -15.4446220 16.1608372
vn -0.7569607 -0.3672336 0.5405090
v 5.6285729 -16.7091885 15.6886578
vn -0.6994485 0.7141833 -0.0267209
v 5.6589766 -17.2070751 15.6937513
vn -0.7145512 -0.3727337 0.5920188
v 5.7386680 -16.5445232 15.8233938
vn 0.1379068 0.9868147 -0.0847258
v 5.4471631 -17.3822536 15.5858440
vn 0.5012289 0.6879494 -0.5248765
v 5.7029476 -16.0264645 16.0971222
vn 0.1713428 -0.6815032 -0.7114739
v 5.6472287 -16.3820000 15.9211321
vn 0.5059594 0.1664376 -0.8463472
v 5.7238650 -16.4743862 16.0119190
vn -0.7422989 -0.3885845 -0.5458888
v 5.3669496 -16.9714775 15.7413797
vn -0.0904393 -0.9545769 0.2839079
v 5.5445952 -15.4948044 16.1685314
vn -0.1184496 -0.9926714 0.0239449
v 5.5091610 -15.4900446 16.3736839
vn 0.4634300 0.6856327 -0.5613738
v 5.3140535 -16.1802540 16.1706867
vn -0.6467896 -0.2430207 0.7229137
v 5.4276462 -15.3129339 16.4845428
vn 0.4865190 -0.1048594 -0.8673545
v 5.2164984 -15.9121656 16.2000542
vn -0.2434174 0.8404735 0.4840996
v 5.1711049 -15.6876478 16.4216385
vn 0.9789029 -0.1825728 -0.0917405
v 10.2580662 -16.8535748 14.4299965
vn 0.8243919 0.3235909 0.4643995
v 10.3630886 -16.1301594 14.5175800
vn 0.8322082 -0.2938547 -0.4701903
v 10.0585299 -17.9737873 14.2957668
vn -0.5509126 0.7978177 -0.2449128
v 10.1099405 -16.3137951 14.4447870
vn -0.8215724 0.3682465 -0.4352163
v 10.0310688 -16.6678371 14.4515162
vn -0.8719347 0.1732133 -0.4579598
v 9.8386059 -16.8457451 14.3728914
vn -0.2437655 -0.4672565 -0.8498528
v 10.0868235 -15.3409109 14.8605289
vn -0.9468558 0.3087682 0.0901469
v 9.7074699 -17.1229572 14.3906412
vn -0.8084919 0.3268164 0.4894198
v 9.5785351 -17.6303482 14.1836624
vn -0.4944231 -0.8690411 0.0177030
v 9.7701101 -15.9739065 14.9786701
vn -0.9783668 -0.0754622 -0.1926238
v 9.5664015 -17.5830441 14.3972740
vn -0.5128722 -0.2775904 -0.8123459
v 9.8491468 -15.6312199 14.8733826
vn 0.0217458 -0.6722309 0.7400221
v 9.7390327 -15.9829178 14.6858063
vn -0.5492708 -0.7185592 -0.4265846
v 9.8999319 -15.3353739 14.9759846
vn 0.7449276 -0.4039777 0.5309283
v 9.6101179 -15.9369640 14.7621460
vn 0.3883984 -0.6794867 0.6224504
v 9.7005129 -16.1235256 14.7384720
vn -0.8997462 -0.4168627 0.1291603
v 9.7626467 -15.3563261 15.0635061
vn 0.2686733 0.8191126 -0.5068226
v 9.7396193 -15.7379799 14.9281206
vn 0.7324343 -0.5213472 0.4378780
v 9.4539328 -16.0701027 15.0229063
vn 0.5476784 0.7932844 0.2659856
v 9.6510115 -14.8723860 15.1446056
vn -0.2815453 0.0987833 -0.9544497
v 9.1102381 -16.3456993 14.7691650
vn 0.3180045 -0.1653460 -0.9335598
v 9.2128248 -16.5720825 14.8446770
vn -0.0385758 0.8583146 -0.5116717
v 9.0081768 -16.5757160 14.8169289
vn 0.1845008 0.4234177 -0.8869482
v 8.8907251 -16.5723648 14.8350878
vn -0.0149331 0.9690968 -0.2462284
v 8.7925186 -14.7910805 15.5196381
vn 0.0124992 -0.4932092 0.8698210
v 8.0882864 -17.7289200 14.6222954
vn 0.9934689 0.1051454 -0.0443166
v 8.0263214 -17.7531319 14.6763563
vn 0.3324516 0.7006742 0.6312937
v 8.1588488 -17.8699970 14.6315660
vn -0.3875804 0.5852661 -0.7122114
v 8.6662931 -14.8860741 15.4164886
vn 0.1937084 -0.9576426 -0.2130676
v 8.1191778 -17.6768589 14.7284517
vn -0.1321811 0.4616969 -0.8771340
v 8.2484035 -15.0798759 15.5909834
vn -0.3019453 -0.2464450 0.9209202
v 7.9721670 -17.6709213 14.8368683
vn 0.9244724 0.1632744 -0.3445175
v 7.7638645 -17.9345055 14.8571777
vn 0.1839843 -0.3228112 0.9284087
v 7.9461946 -16.6119251 15.1590223
vn 0.6471358 0.7121024 -0.2722602
v 7.6914115 -17.7345581 14.8690701
vn -0.0949732 0.4773034 -0.8735912
v 8.0760584 -15.0804758 15.5622969
vn -0.0938602 0.5015406 -0.8600276
v 7.9634690 -14.7729473 15.7345552
vn 0.0260734 -0.8266738 0.5620770
v 7.8960695 -16.5150261 15.2324724
vn 0.5792952 0.3819858 0.7200723
v 7.7288623 -16.5429344 15.1499577
vn 0.3570418 0.7571058 -0.5470942
v 7.5623322 -17.5085106 15.2212162
vn 0.3758973 0.4420338 0.8144369
v 7.4871607 -15.9677181 15.5518484
vn -0.1318117 0.5792208 -0.8044432
v 7.6689773 -14.5769644 15.9330416
vn 0.5056567 -0.8623524 -0.0256831
v 7.5561428 -15.8274822 15.6385660
vn -0.3529988 0.5468339 -0.7591867
v 7.4370570 -14.5985832 15.9638805
vn -0.2239122 0.6346856 -0.7396199
v 7.3507738 -14.4775028 16.1044846
vn -0.1764848 0.4648172 -0.8676394
v 7.2402844 -14.6034393 16.0354538
vn -0.3539158 -0.9298985 0.1001615
v 7.0114827 -16.0415955 15.5997801
vn -0.1919610 -0.8646484 0.4642566
v 7.0456638 -16.9089241 15.4724178
vn 0.1325406 0.9777439 -0.1626339
v 6.9724102 -16.3073769 15.7147102
vn -0.3401189 0.7928585 -0.5056626
v 7.0036001 -14.4628201 16.1616344
vn 0.1744039 0.9565020 -0.2338534
v 6.6729069 -16.9799690 15.5551805
vn -0.1269937 -0.9892462 -0.0725579
v 6.4170394 -17.6533394 15.4113455
vn 0.1022899 0.9762514 0.1909714
v 6.8240204 -14.5622854 16.1874256
vn -0.5006215 0.4437260 -0.7432936
v 6.3845162 -16.0786037 15.9926538
vn -0.2726188 -0.7905005 -0.5484416
v 6.3758979 -15.9514723 15.9242001
vn 0.4078820 0.8586521 -0.3104011
v 6.2217383 -16.8262615 15.6865740
vn -0.8917482 -0.1041538 0.4403829
v 6.3637981 -15.5464907 16.1583271
vn -0.6904986 -0.6159158 0.3792882
v 6.2873192 -15.2756500 16.1126690
vn 0.1739536 0.9381321 0.2994133
v 6.2591286 -15.7043953 16.1589603
vn 0.5179506 0.7045569 -0.4851049
v 6.0642295 -15.6526117 16.0484734
vn 0.3753664 -0.4034112 0.8344815
v 6.1291046 -15.3797102 16.1112785
vn 0.7390937 0.4960380 -0.4557268
v 5.7302628 -16.9395142 15.7865829
vn -0.5523205 -0.5373703 0.6373189
v 6.1014113 -15.8880625 15.9913855
vn -0.7332191 -0.6718566 -0.1048734
v 5.9088898 -17.0448933 15.7967033
vn -0.3804269 0.9243361 -0.0296348
v 5.9207592 -14.6183605 16.5742493
vn -0.4551386 -0.6949040 -0.5567381
v 5.7891245 -16.4228420 16.0431595
vn -0.6628706 -0.2926916 -0.6891547
v 5.3750687 -17.3377380 15.7921896
vn -0.1579255 -0.9874448 0.0035084
v 5.7259593 -15.4225998 16.3099995
vn 0.0252132 0.9860363 0.1646112
v 5.4554162 -16.2905159 16.2042732
vn 0.7216046 0.5145026 -0.4632213
v 5.2453251 -17.2542934 15.7373352
vn 0.0341017 -0.8790727 -0.4754664
v 5.3626494 -15.8581591 16.2716885
vn -0.6876432 0.1051953 0.7183877
v 4.8462214 -16.9360714 16.2889938
vn 0.8959068 -0.3442526 0.2807868
v 10.3615246 -15.5098629 14.7776070
vn 0.9420825 0.0167764 -0.3349616
v 10.2922907 -15.9991074 14.7823687
vn -0.9129508 -0.4078029 0.0147561
v 10.1889458 -16.1465645 14.5997696
vn -0.9287814 0.0307529 -0.3693500
v 10.1199255 -16.1067314 14.8076725
vn -0.8158447 0.5059435 -0.2800333
v 9.9773026 -16.5281982 14.4721203
vn -0.8161038 0.2224478 -0.5333776
v 9.8862324 -16.9856377 14.4786758
vn -0.7627436 0.5195610 -0.3850697
v 9.8375702 -17.0353718 14.3645372
vn -0.7797530 0.3931034 -0.4872935
v 9.8809261 -17.2599869 14.3566246
vn -0.8532472 0.4351905 0.2873649
v 9.7087049 -17.3525352 14.4777079
vn -0.5231323 0.6932004 0.4957882
v 9.5053549 -17.3571491 14.3856640
vn 0.4745446 0.4441136 -0.7599807
v 9.8106699 -15.7616491 14.8626051
vn -0.5230234 0.6301147 0.5739356
v 9.5088825 -17.7119179 14.3466702
vn 0.6212932 0.7708318 0.1407591
v 9.9460211 -15.2297583 15.0212440
vn 0.3618728 0.7771940 -0.5147988
v 9.6871061 -15.5368195 15.0631504
vn -0.3171034 -0.7162697 -0.6216134
v 9.0033073 -18.7756996 14.1608038
vn 0.9298992 -0.2905073 0.2255951
v 9.5124626 -16.0025902 14.9372168
vn 0.7198116 0.6483026 -0.2481432
v 9.3017731 -17.6523457 14.5386505
vn 0.7723884 0.1030136 -0.6267411
v 9.3083067 -16.3091221 14.8688335
vn 0.9865042 -0.0540268 0.1545663
v 9.1340170 -16.7377796 14.6884842
vn -0.7092709 -0.6014100 -0.3677512
v 8.8022661 -18.3457451 14.2883635
vn 0.2218550 0.2865106 0.9320365
v 8.6646204 -17.6390572 14.4152632
vn 0.3087468 0.8676638 0.3896601
v 9.2391005 -14.8358641 15.4748650
vn 0.3198742 0.8757391 0.3616096
v 8.8367825 -14.8229027 15.6339359
vn -0.7115406 -0.1851561 0.6778105
v 8.2994900 -17.8361435 14.7180386
vn 0.7578859 0.2742070 -0.5919625
v 8.1811743 -17.8385963 14.7750139
vn -0.7647579 -0.5117333 -0.3915030
v 8.1710663 -18.2825832 14.5892496
vn -0.1966738 -0.4494615 0.8713804
v 8.3938084 -16.5240211 15.1599588
vn 0.0902143 -0.6007739 0.7943123
v 8.1424923 -16.5194912 15.1482973
vn 0.0089539 0.8915815 -0.4527717
v 8.4807739 -14.7640314 15.7151213
vn 0.1181831 -0.2305091 0.9658666
v 8.1508675 -16.8544617 15.0001478
vn 0.7079409 -0.0920681 0.7002450
v 7.8186355 -17.0374908 15.1188755
vn -0.3437097 0.4897296 -0.8012668
v 8.4298954 -14.9086256 15.6078968
vn 0.1546114 -0.7689838 -0.6202897
v 7.7237883 -18.1183491 14.8138876
vn -0.0643737 0.5679010 -0.8205757
v 8.0665703 -14.6881161 15.7966757
vn 0.6829141 0.6937963 -0.2286374
v 7.6752763 -17.7428684 15.0235043
vn 0.7756903 0.4444457 0.4480766
v 7.7878242 -16.6553078 15.3015862
vn -0.6652061 -0.7213742 -0.1926662
v 7.5796914 -17.9258423 14.8870506
vn 0.1691648 -0.9107240 0.3767827
v 7.6832070 -16.4745941 15.1876478
vn 0.3077948 -0.7244506 0.6167930
v 7.6037121 -16.5523624 15.3836222
vn 0.3760301 0.8341351 0.4035096
v 7.5732098 -16.4256859 15.4039574
vn -0.3911191 -0.0518416 0.9188789
v 7.7987800 -16.3557339 15.4263420
vn 0.4082090 -0.6896563 0.5981135
v 7.5382304 -16.3093643 15.3552809
vn 0.9095140 -0.3454228 0.2312303
v 7.4719501 -16.3484383 15.5119972
vn -0.2098068 0.7951363 -0.5689809
v 7.4998598 -14.3430653 16.1175766
vn -0.8755403 0.4637500 0.1355181
v 7.1958570 -16.2602367 15.6684980
vn -0.8241960 0.4912374 0.2817566
v 7.1950722 -15.9979267 15.7805834
vn -0.4667813 -0.6845635 0.5599000
v 7.1276131 -15.8056355 15.7756929
vn 0.0357767 -0.2376944 0.9706809
v 7.0573177 -15.8526773 15.6676435
vn 0.3335885 0.8953288 -0.2951358
v 6.9838767 -17.0844822 15.5969334
vn -0.2040690 0.8700527 -0.4487362
v 7.1351690 -14.3717937 16.1865158
vn -0.1955320 0.9509121 -0.2398613
v 7.3959303 -14.3193283 16.2720890
vn 0.4229360 -0.1656349 0.8908929
v 6.9365349 -15.8945894 15.7120285
vn 0.3045069 0.9254975 0.2252329
v 6.9589968 -15.9724026 15.8152237
vn -0.5074658 0.6981553 0.5050322
v 7.1331735 -14.3707743 16.2645111
vn 0.9997657 0.0167806 0.0136754
v 6.8231306 -15.8667650 15.7817554
vn 0.1663132 -0.8292252 -0.5335968
v 6.7368650 -16.0621376 15.7408171
vn 0.5439414 0.6490427 -0.5318565
v 6.7686272 -16.2267609 15.7612333
vn 0.7745730 0.6110321 -0.1633289
v 6.2437234 -16.7866421 15.9209290
vn 0.0237933 -0.9927341 -0.1179529
v 5.9902458 -17.5630226 15.4864006
vn -0.8227017 -0.1775404 0.5400382
v 6.0293856 -17.3448620 15.8015156
vn -0.6209109 -0.5988847 -0.5057735
v 6.2799530 -15.3025827 16.2992458
vn 0.8812177 0.2462079 -0.4035309
v 5.9690576 -17.3736362 15.8514957
vn 0.5858415 0.2778068 -0.7613233
v 6.1432195 -15.5192690 16.2613964
vn 0.8947423 -0.1976822 -0.4004473
v 6.1670876 -15.3826008 16.2535973
vn 0.1694486 -0.9852695 0.0230477
v 5.5914288 -17.6149273 15.7334986
vn -0.8646805 -0.4959174 0.0799600
v 5.9302464 -16.7362709 16.0181866
vn 0.6079867 0.7129722 -0.3493178
v 5.9834137 -16.4988842 15.9604244
vn 0.6500936 0.4490639 -0.6129600
v 5.8442779 -16.2677689 16.0378742
vn -0.1299822 0.0020490 -0.9915142
v 5.8435173 -16.5724430 16.0012512
vn -0.0129618 -0.9998825 -0.0081943
v 5.2133827 -17.6539822 15.7474241
vn -0.3484155 -0.9110916 -0.2202699
v 5.6439786 -16.0551701 16.2076645
vn 0.0827711 0.2293250 -0.9698243
v 5.5026975 -16.0091114 16.3273373
vn -0.3766899 0.1682539 0.9109311
v 5.2794480 -15.8948822 16.5436440
vn -0.7482566 0.1015690 0.6555882
v 4.9034266 -16.5402584 16.3302746
vn 0.9152852 0.0485060 -0.3998751
v 10.1397924 -17.5703030 14.3845644
vn 0.9471029 0.3163481 0.0540374
v 10.3115301 -16.0837040 14.7065163
vn -0.5490366 0.6709954 -0.4983212
v 10.1470375 -16.2992878 14.6183157
vn 0.7425627 -0.3092003 -0.5941346
v 9.8766336 -18.2409344 14.1415253
vn -0.5445652 0.7307891 -0.4115775
v 10.0357609 -16.1191235 14.8034163
vn -0.7395356 0.4948861 -0.4562619
v 10.0554018 -16.3040733 14.6531019
vn -0.7718318 0.5843208 -0.2506889
v 9.9821053 -16.5643101 14.6435690
vn -0.6947711 0.5860133 -0.4169910
v 9.8620892 -16.6468506 14.6047993
vn 0.6473281 -0.6337553 0.4234626
v 9.7775536 -17.6108532 14.3031216
vn -0.9825025 0.1149477 -0.1465467
v 9.7742224 -16.9156399 14.5553055
vn -0.9083485 0.3568612 -0.2180667
v 9.7678137 -16.9998989 14.4955959
vn -0.9732294 0.1942810 0.1227982
v 9.4726887 -17.8217354 14.4204254
vn 0.9493325 0.2975452 -0.1011674
v 9.8255548 -15.8806677 14.9807215
vn -0.8416592 0.5194096 -0.1477275
v 9.7337484 -16.6395493 14.6216488
vn -0.5531147 0.8330829 -0.0060883
v 9.5210886 -17.4712257 14.4796848
vn -0.7819374 -0.0494076 -0.6213958
v 9.7815313 -15.6362152 15.0051241
vn -0.6971167 -0.4474803 -0.5601693
v 9.7266111 -15.3569374 15.1562967
vn 0.8775253 0.1691374 0.4487113
v 9.5932035 -16.0185184 14.9018068
vn -0.0363538 0.9115658 0.4095439
v 9.6722021 -16.0360699 14.9888849
vn 0.5886021 0.7784974 0.2179206
v 9.7515669 -15.0724754 15.2327700
vn 0.4945628 -0.7851269 0.3728048
v 9.5971422 -15.8972864 14.9064150
vn -0.5826023 -0.7050287 0.4043627
v 9.6269293 -15.7966337 15.0416660
vn 0.9428062 0.3059361 -0.1323617
v 9.6309805 -15.3591928 15.2611198
vn 0.9768595 0.2108810 -0.0357048
v 9.2450628 -17.2760601 14.8097944
vn 0.6243262 -0.7421054 -0.2439190
v 9.5511627 -15.1512327 15.2206221
vn 0.9755924 -0.1931656 -0.1044342
v 9.4114008 -16.2095718 15.0308428
vn -0.8362482 -0.4734629 -0.2766261
v 8.8367319 -18.6009674 14.1517859
vn -0.8953277 -0.3517968 -0.2731800
v 8.7998028 -18.5080414 14.4024496
vn -0.4110674 0.2951256 0.8625106
v 8.8359642 -17.9182453 14.5255747
vn 0.7193808 0.2452262 0.6498888
v 8.7128305 -17.7310047 14.5839128
vn 0.8599203 -0.4777735 0.1796376
v 8.6647949 -17.9050064 14.5902214
vn 0.0961288 -0.9663600 -0.2385531
v 8.7921095 -17.6238213 14.8177776
vn 0.9790677 0.1500576 -0.1375110
v 8.6331644 -17.6572418 14.6702089
vn -0.4891604 -0.8648884 -0.1126504
v 8.3072548 -17.7511711 14.8515692
vn -0.5483992 -0.8358740 -0.0239372
v 7.9923358 -18.2111893 14.7476416
vn 0.4609283 -0.1051253 0.8811889
v 7.9370351 -17.1803150 15.0255995
vn 0.2725177 -0.8195294 0.5040891
v 8.0084810 -16.3563309 15.3259449
vn 0.2677335 -0.4764775 0.8374294
v 7.8311529 -17.3807392 15.0541277
vn 0.1053621 -0.2605076 0.9597055
v 7.9945831 -17.3730640 14.9635525
vn -0.4088316 -0.7936056 0.4506072
v 7.7997713 -17.6117935 14.9076729
vn 0.1668936 0.8077711 -0.5653781
v 8.2010965 -14.5709667 15.8876925
vn 0.2869111 -0.8789850 0.3808773
v 7.8444824 -16.4278412 15.3938942
vn -0.2289863 -0.9723699 0.0454093
v 7.6903205 -16.2544155 15.4249887
vn 0.3662291 -0.7373276 -0.5676479
v 7.6077104 -16.2939606 15.5372553
vn -0.7537810 0.4701581 0.4590921
v 7.6712842 -15.9130316 15.6151972
vn 0.0338969 -0.7010841 0.7122725
v 7.6411266 -17.1847229 15.3097916
vn -0.4715923 -0.7871177 -0.3975505
v 7.2841249 -17.8556862 15.0522709
vn 0.9756179 -0.1938741 -0.1028714
v 7.4516506 -15.9307127 15.6657085
vn 0.0609172 0.9968891 0.0500127
v 7.6784534 -14.2936087 16.3152542
vn 0.3158297 -0.8777422 0.3603058
v 6.9607692 -15.7364893 15.8110895
vn 0.3900007 -0.7510635 0.5327318
v 6.9495897 -15.8524227 15.8493195
vn 0.0506797 -0.6137128 -0.7879012
v 6.9326735 -16.1535492 15.8443365
vn 0.1987838 0.9279000 -0.3154151
v 6.5147686 -16.9309425 15.6993341
vn 0.4057657 0.6081094 0.6823176
v 6.5463562 -15.5957565 16.0428715
vn -0.5455080 -0.6848680 0.4830909
v 6.4140520 -16.5072956 15.8402615
vn 0.1587879 0.9709332 0.1790954
v 6.5396409 -14.4538698 16.4580002
vn -0.1099065 -0.9785253 0.1743812
v 6.5734229 -15.4292030 16.1242580
vn 0.9160191 -0.2382299 -0.3227313
v 6.4883227 -15.4976101 16.2050686
vn -0.7563272 -0.5924048 0.2775351
v 6.4247417 -16.3192348 16.1269016
vn -0.7281880 -0.5573928 0.3988176
v 6.2572374 -15.9339705 16.0980587
vn -0.6621223 -0.7400325 -0.1180934
v 6.0752406 -15.7127275 16.2982578
vn 0.4827456 -0.1026660 -0.8697220
v 6.1808648 -15.3625679 16.3402309
vn 0.4953651 -0.5600309 -0.6640623
v 6.1695919 -15.2835522 16.2493324
vn -0.9585720 0.2793604 -0.0556555
v 5.9989033 -16.9745998 16.0058308
vn -0.4420505 -0.6311924 -0.6373284
v 5.8008223 -15.4832315 16.4103870
vn 0.6164544 0.6649788 -0.4216482
v 5.8739257 -15.9255505 16.2961960
vn -0.5265808 0.2318988 0.8178849
v 5.6530623 -16.1392365 16.1315193
vn -0.3633748 0.5621874 0.7429025
v 6.0527992 -14.6140852 16.6890793
vn -0.4788762 0.7507073 0.4551002
v 5.7879672 -14.7083073 16.5845032
vn -0.4031947 -0.8875911 -0.2227469
v 5.6700320 -15.5343637 16.4811440
vn -0.6012095 -0.0375965 -0.7982065
v 5.5148048 -16.0622902 16.2535839
vn 0.2989007 0.8821421 -0.3639833
v 5.4935503 -15.7231693 16.3192215
vn -0.3712699 -0.9236202 0.0953123
v 4.9646492 -17.6073494 15.8747597
vn -0.4621973 -0.5884685 0.6633841
v 5.6032362 -15.4757853 16.5470715
vn -0.3615595 0.0517226 0.9309133
v 5.6748405 -14.9926491 16.7082939
vn 0.9269497 -0.1544090 -0.3419388
v 10.1458931 -17.3451099 14.3403530
vn 0.8443197 0.4305935 0.3189256
v 10.2747898 -15.4112892 15.0377274
vn -0.4028822 0.7976180 -0.4488781
v 9.8874969 -16.5204659 14.7222862
vn -0.8115819 -0.4109409 -0.4152859
v 9.9795790 -15.7552042 14.8779993
vn -0.9745529 -0.1271039 0.1846386
v 9.9908295 -15.8850689 14.9710732
vn -0.5869518 -0.8063204 0.0730417
v 10.0330582 -16.0275917 14.9771118
vn -0.9792872 -0.0507884 -0.1960030
v 9.7528515 -16.8060989 14.6731968
vn -0.9664157 0.0809054 0.2439160
v 9.7455502 -17.1826153 14.5785217
vn -0.8976256 0.1998767 0.3928330
v 9.6624079 -17.0592728 14.5794296
vn 0.5884266 0.7846463 0.1951519
v 9.9500399 -15.2075739 15.3471756
vn -0.6176922 0.7629980 0.1905006
v 9.6452971 -17.4902134 14.5149488
vn -0.8159553 0.4827793 -0.3180270
v 9.5902128 -17.7030392 14.4227238
vn -0.7228682 0.2545271 0.6423998
v 9.7731314 -16.7559013 14.7974968
vn -0.9149167 0.2600553 0.3087049
v 9.6306028 -17.4347992 14.6002197
vn -0.8498264 -0.5119873 -0.1251566
v 9.8826799 -15.3439198 15.1955929
vn -0.6238160 0.7809907 0.0301187
v 9.7797709 -15.5128260 15.1111889
vn -0.0400997 0.7487615 0.6616255
v 9.3647976 -17.8392582 14.4077129
vn 0.1825623 -0.7724639 -0.6082520
v 9.1479158 -18.9421005 14.3534956
vn 0.7314190 -0.0049825 -0.6819102
v 9.7066669 -16.0785809 14.9296722
vn 0.6445463 -0.6162639 -0.4525249
v 9.2718859 -17.7214546 14.4240065
vn 0.9958820 -0.0488446 0.0763760
v 9.2004156 -17.7180290 14.3511286
vn 0.6343457 0.6530724 -0.4136448
v 9.6405764 -15.4951324 15.1464319
vn 0.2284782 -0.8346480 0.5011591
v 9.5791941 -15.7312527 15.0704155
vn -0.3976015 -0.8804373 -0.2583472
v 9.6231976 -15.6462412 15.2794514
vn 0.7118543 -0.6505213 0.2647370
v 9.5894842 -15.8872957 15.1409941
vn 0.0477140 -0.9464855 0.3192001
v 9.5248575 -16.2387753 15.0171633
vn 0.9767000 0.1068325 -0.1861288
v 9.2779722 -17.5308685 14.7610378
vn 0.9117123 0.1828854 -0.3678770
v 9.1475754 -16.6106453 14.7772150
vn -0.9334062 -0.0227894 0.3580973
v 8.8081903 -17.8184757 14.6161604
vn -0.2351428 -0.7080967 -0.6658130
v 8.6589375 -18.5102978 14.5331888
vn -0.6447992 -0.6769115 0.3549997
v 9.1845875 -15.4967279 15.4043188
vn 0.5008228 0.1608737 -0.8504682
v 8.7748785 -17.7076206 14.6859636
vn 0.9094866 0.3073814 0.2799124
v 8.6935368 -17.6755524 14.8859921
vn -0.5576361 -0.5718028 -0.6017339
v 8.3229971 -18.4577827 14.5122833
vn -0.2144978 -0.2216828 0.9512347
v 8.5356121 -16.9747963 15.0472765
vn 0.0004066 0.2658052 0.9640267
v 8.1610470 -17.8260555 14.9155703
vn 0.3436629 0.9377100 0.0509475
v 8.6511297 -14.7923737 15.8049870
vn 0.0020267 -0.2417729 0.9703308
v 8.0937424 -17.6922417 14.8493824
vn -0.2666983 0.2812647 0.9218255
v 8.0270147 -17.9875050 14.9595671
vn 0.0881274 -0.7515396 0.6537752
v 8.2511654 -16.2571049 15.5068541
vn 0.6751962 -0.1938567 0.7117090
v 7.7275629 -17.1414299 15.2960472
vn 0.1421253 0.9868304 -0.0772410
v 7.7772107 -17.7935219 15.0800447
vn 0.6655441 -0.2046735 0.7177464
v 7.6845555 -16.9471340 15.3768587
vn 0.3519772 -0.6129531 0.7073900
v 7.9737663 -16.1387272 15.4863930
vn 0.7869907 -0.4835553 0.3831709
v 7.7200856 -16.5250664 15.3951616
vn 0.3161350 0.9454105 -0.0791060
v 7.9592953 -14.3459930 16.1690464
vn 0.7608889 0.3493699 -0.5467987
v 7.7059913 -17.6228561 15.2217731
vn 0.4652247 -0.4659174 0.7526533
v 7.6625032 -16.1844959 15.5805683
vn 0.3598154 0.1553456 0.9200004
v 7.5089140 -16.7015324 15.3998146
vn -0.7769886 -0.6267816 -0.0585965
v 7.7108812 -15.8463345 15.7076435
vn -0.8782779 0.2838259 -0.3847997
v 7.7634621 -15.9741516 15.8511658
vn -0.3811347 0.7134436 0.5879920
v 7.5853248 -16.0834007 15.6980076
vn 0.0765839 -0.9938233 -0.0803130
v 7.5457697 -16.3976460 15.5302973
vn 0.6948600 -0.7169549 -0.0560839
v 7.4672065 -16.5723190 15.4910250
vn 0.5016841 -0.4781178 0.7209136
v 7.3597684 -16.7388172 15.5698595
vn -0.6380498 -0.6028763 -0.4789913
v 7.1105862 -18.0047035 15.4783077
vn 0.2217168 -0.6122309 0.7589566
v 7.5685344 -16.2815361 15.6237078
vn -0.2141926 -0.7052108 0.6758692
v 7.2684135 -17.0149708 15.4677601
vn 0.0676253 0.8858945 -0.4589311
v 7.7623596 -14.3663034 16.0801029
vn 0.8097745 0.2195020 0.5441363
v 7.4519501 -16.1401749 15.6519585
vn 0.5736585 -0.7532476 0.3217672
v 7.4975157 -15.8075056 15.7672405
vn -0.0285573 0.5119167 -0.8585603
v 7.2959366 -15.4160643 16.1708107
vn -0.0545396 -0.2255875 0.9726951
v 7.2670860 -15.4025707 15.9272995
vn -0.7104793 -0.5423183 -0.4484529
v 7.1599708 -15.8346882 15.9315767
vn -0.3311485 0.2492630 -0.9100598
v 7.0765538 -16.2314701 15.8392267
vn 0.0594629 0.5735652 -0.8169989
v 7.1137767 -15.9616413 15.9467735
vn -0.2730848 -0.8911631 0.3622886
v 6.6974721 -16.6878262 15.7918367
vn 0.4334290 -0.6682639 -0.6046179
v 6.9482012 -15.7665081 15.9491377
vn 0.5548337 0.1532513 0.8177247
v 6.5615563 -16.4460754 15.8334513
vn -0.4734608 -0.1212508 0.8724294
v 6.7379646 -16.4026222 15.9691000
vn 0.1549005 -0.7401387 0.6543703
v 6.5110960 -16.2807522 15.8867788
vn 0.7544524 0.1226586 0.6447917
v 6.7420497 -15.1686745 16.2740211
vn -0.2641731 0.8532244 0.4496897
v 6.3635249 -16.7902164 15.9629517
vn 0.2629223 -0.9645833 -0.0212353
v 6.0835776 -17.6193733 15.5862579
vn -0.9888472 -0.1468265 -0.0249642
v 6.4292979 -15.5494633 16.2638016
vn -0.6741107 -0.2257045 -0.7033011
v 6.3411436 -15.4724340 16.2388134
vn -0.6645011 0.1857305 0.7238387
v 6.3414230 -15.6689243 16.1113071
vn -0.6953650 0.3788854 0.6106664
v 5.8778920 -17.3088112 15.5469742
vn 0.7923287 0.5918123 0.1482349
v 5.9745026 -17.4518051 15.7061825
vn 0.0237258 -0.7128835 0.7008811
v 6.0155554 -17.0001659 15.7916908
vn 0.0599055 0.2375943 -0.9695156
v 6.3212790 -15.6911287 16.2969513
vn 0.2574189 0.8013173 -0.5400242
v 5.8527527 -17.0304604 15.8352642
vn -0.0411028 0.7746436 0.6310609
v 6.3082671 -14.5322847 16.6936760
vn 0.6161777 0.1730000 -0.7683724
v 5.8735394 -16.8962059 16.0255470
vn 0.1055551 -0.9909390 -0.0830544
v 5.6692572 -17.5683765 15.7996731
vn 0.8058965 0.3568490 -0.4724295
v 6.1239414 -16.3589668 16.3049183
vn -0.3731854 0.5545259 -0.7437968
v 5.6526589 -16.1995087 16.2286777
vn 0.6051667 0.7157942 0.3484423
v 5.7822161 -15.7942562 16.5173645
vn -0.9229538 -0.3167455 -0.2186976
v 5.5627928 -15.9482899 16.3070126
vn -0.7475551 -0.3561661 0.5606310
v 4.7570457 -17.2456684 16.2093182
vn 0.8854520 -0.0053998 -0.4646997
v 10.1804571 -17.7143860 14.4040852
vn 0.9630985 -0.1326304 -0.2342020
v 10.3619995 -15.8580914 14.8304863
vn -0.1341038 -0.9577320 -0.2544908
v 9.8968897 -17.6065006 14.4438715
vn -0.0122077 0.7876573 0.6159928
v 9.8001204 -17.7497768 14.5080938
vn -0.8905461 0.1323524 0.4352133
v 9.9668732 -17.6561584 14.4127035
vn -0.6856651 0.5746421 0.4468218
v 9.8916407 -17.0351486 14.5954475
vn -0.4796382 0.6941642 0.5367339
v 9.9454231 -17.3862572 14.6997519
vn -0.8597314 0.1685754 0.4821249
v 9.7405825 -17.2854633 14.5557337
vn -0.5080774 0.3826379 0.7716511
v 9.7623978 -17.0589371 14.5877466
vn -0.9015493 0.0612615 -0.4283176
v 9.8737640 -16.2123203 14.9270124
vn -0.1119968 -0.9929739 0.0382042
v 9.6362591 -18.3073692 14.3626890
vn 0.7530620 -0.6347655 -0.1731201
v 9.5559893 -18.3619614 14.2258177
vn -0.3341508 -0.2900823 -0.8967695
v 9.8828516 -16.0820751 15.0392256
vn -0.7820674 0.5501955 0.2926697
v 9.8320074 -16.6386566 14.7704868
vn -0.8065525 -0.5636438 0.1782660
v 9.8007669 -16.9591274 14.7802610
vn 0.9341822 0.2637153 0.2403287
v 9.8853006 -15.9655380 14.9224186
vn -0.8013110 -0.3126093 -0.5100747
v 9.4105988 -17.7803726 14.5109129
vn 0.3357043 -0.8379108 0.4303581
v 9.3313313 -18.3112888 14.3356867
vn 0.3286074 0.4212386 -0.8453255
v 9.7815304 -15.5120163 15.2432165
vn -0.3924322 0.6676213 -0.6326760
v 9.4646101 -17.6787968 14.5125570
vn -0.1009195 0.9889280 0.1087970
v 9.3723841 -17.5246849 14.5473156
vn -0.2637597 -0.7080660 -0.6550369
v 9.6760416 -15.2650976 15.3375425
vn 0.6881757 0.3018961 -0.6597522
v 9.5875025 -16.1427021 15.1180525
vn 0.9816195 -0.0283394 -0.1887325
v 9.3879786 -16.4028168 15.0324583
vn 0.8840393 -0.2440731 -0.3986261
v 9.3949709 -16.4927158 14.9913139
vn 0.4704066 0.8072974 0.3563545
v 9.5571041 -15.0940247 15.4581776
vn -0.8755378 -0.3496318 0.3334534
v 8.8347826 -17.6389465 14.6620798
vn 0.0945547 0.9423918 -0.3208694
v 8.7371111 -17.7093430 14.8128920
vn -0.0248235 -0.9797189 -0.1988332
v 9.0543890 -15.4216766 15.5107374
vn 0.5903879 0.0617427 0.8047546
v 9.0863323 -15.4943953 15.3382654
vn 0.4012767 0.7876135 0.4675918
v 9.3423243 -14.9820671 15.5290413
vn -0.2844422 -0.7588472 -0.5858699
v 8.4041672 -18.6046028 14.6019402
vn 0.2837810 0.9571167 0.0582761
v 9.0081654 -14.9897108 15.7521744
vn -0.7557957 -0.5414392 -0.3682615
v 8.1446095 -18.5358334 14.7637444
vn 0.4009272 0.9128673 0.0770112
v 8.7792091 -14.8543701 15.8727779
vn -0.2552976 -0.6956632 0.6714730
v 8.5760498 -16.4666996 15.2617016
vn -0.3366039 0.0321718 0.9410966
v 8.5519104 -17.2789993 15.0050468
vn -0.0664582 -0.1308456 0.9891728
v 8.2763176 -17.0950470 15.0142527
vn 0.8521637 0.2066385 0.4807470
v 8.2722473 -17.9266109 14.9078903
vn -0.8230438 -0.5537848 0.1261798
v 8.1707468 -18.3034916 14.8295946
vn -0.4957838 -0.1593579 0.8536999
v 8.0792351 -18.1696720 15.0391502
vn 0.3674389 -0.5321823 -0.7627389
v 7.8346386 -18.2219028 14.8427887
vn 0.2276779 -0.7780070 0.5855493
v 8.0052509 -16.2940674 15.5593758
vn 0.5330722 -0.4650171 0.7068191
v 7.9226408 -16.2434082 15.6093092
vn 0.6155424 0.7727571 0.1547714
v 8.1598797 -14.5062733 16.2593555
vn 0.5273462 0.0894126 0.8449327
v 7.6762547 -16.7928791 15.4306622
vn -0.3280756 -0.8781079 0.3482713
v 7.7258601 -16.3214912 15.5494652
vn 0.8193009 -0.4912151 0.2957259
v 7.7391315 -16.5151119 15.6339006
vn -0.2396285 -0.8513464 0.4666771
v 7.7489281 -16.0759830 15.7042065
vn -0.4277982 -0.8008080 0.4191601
v 7.6266775 -15.7989140 15.8159084
vn 0.4859539 -0.8130556 -0.3206080
v 7.4758644 -16.6751690 15.5964432
vn 0.8647245 0.4266941 -0.2649223
v 7.5319853 -16.3920097 15.6589966
vn 0.2850628 0.0984200 -0.9534426
v 7.5049338 -16.1146431 15.7012854
vn 0.5654072 0.5927544 0.5735477
v 7.3264785 -15.8885269 15.8428707
vn -0.4279111 -0.8262069 -0.3664344
v 6.9798174 -17.8229809 15.3535461
vn 0.1370830 -0.9628200 0.2327788
v 7.2441883 -16.7443275 15.8749790
vn -0.8383032 -0.4751365 -0.2673818
v 7.3551869 -15.2776146 16.1444073
vn -0.3121028 -0.9166014 -0.2498674
v 6.4634166 -17.6929741 15.6324358
vn -0.3154877 0.2462759 0.9164146
v 6.9705043 -14.7102785 16.3439789
vn 0.3142856 -0.1742141 0.9332063
v 6.8563766 -14.8200436 16.2770672
vn 0.9308310 0.2159196 0.2948431
v 6.9400120 -14.7144709 16.4080601
vn -0.4783494 -0.8766149 0.0522310
v 6.6148357 -16.3013592 16.0223370
vn -0.4718539 -0.8336863 0.2869168
v 6.5399470 -16.6032467 15.9243717
vn 0.7733143 0.3133432 0.5511816
v 6.8082471 -15.1723900 16.3592281
vn 0.0900588 -0.5410547 0.8361515
v 6.5089793 -16.4693375 15.9898882
vn -0.5776418 0.0457170 -0.8150091
v 6.6259146 -15.5468864 16.2749596
vn -0.0266066 -0.6832588 -0.7296913
v 6.5192728 -16.1881447 16.0990028
vn -0.4821335 -0.8758289 0.0217058
v 6.1697068 -17.6416092 15.6802578
vn -0.6442896 -0.3064808 0.7006857
v 6.0684762 -17.5114880 15.5749798
vn 0.9898471 -0.1281268 -0.0615332
v 6.1046934 -17.6534061 15.8376703
vn -0.6414014 -0.7576699 -0.1205852
v 6.4703021 -15.6908951 16.2206192
vn -0.3757805 -0.0546562 0.9250955
v 6.1972795 -16.9070549 15.9086437
vn -0.5886999 0.1154533 0.8000643
v 6.1648564 -17.0515823 15.8948193
vn 0.0560342 -0.9953313 -0.0785857
v 5.9753819 -17.6978035 15.7373886
vn 0.6788391 -0.2191810 -0.7008117
v 6.0642185 -17.1054211 15.9606981
vn -0.1816404 0.5702267 -0.8011544
v 5.9546771 -17.0280514 16.1019230
vn -0.9723756 -0.0263120 0.2319341
v 5.8138809 -16.1133766 16.2518234
vn -0.1418518 0.0415792 0.9890143
v 5.9243450 -14.8587036 16.6944504
vn 0.0937827 0.7041019 0.7038788
v 5.6438918 -15.7226934 16.5692844
vn -0.4982211 0.3191601 0.8061716
v 5.0898657 -16.4937859 16.4176865
vn 0.9928771 -0.0719816 0.0949410
v 10.3302126 -16.3932266 14.7405539
vn 0.7365695 -0.2456147 -0.6301895
v 10.0295305 -18.5417004 14.3880644
vn -0.7142418 -0.6793079 0.1685217
v 9.9073992 -16.9022331 14.6574755
vn 0.5275373 -0.8474197 -0.0598689
v 9.7985096 -17.6822453 14.5265045
vn 0.3432023 -0.6018983 -0.7210622
v 9.7439699 -18.6550484 14.2922373
vn -0.2446254 0.6170513 -0.7479345
v 9.9651470 -16.4825783 14.8598967
vn -0.3983045 0.3273216 0.8568630
v 9.8961277 -16.7654266 14.7838221
vn -0.6452441 -0.4798568 0.5944725
v 9.8175507 -17.2325211 14.5879278
vn -0.8680683 0.1085385 -0.4844345
v 10.0400753 -15.9783401 15.0525331
vn -0.6516999 0.5127057 -0.5589455
v 9.9732008 -16.2419109 14.8459587
vn -0.8900695 0.1182119 -0.4402299
v 9.9358635 -16.3406067 14.8676987
vn -0.4727560 0.6779100 -0.5629742
v 9.8679152 -16.4049416 14.8833647
vn -0.8634054 0.1394674 0.4848504
v 9.8330832 -17.1292191 14.7241621
vn -0.3550666 -0.7062349 0.6125031
v 9.5031948 -18.2903538 14.2778454
vn -0.0805006 -0.9586409 -0.2729971
v 9.9989796 -16.0556087 15.1030588
vn -0.6745303 0.7144950 0.1857575
v 9.6816492 -17.3321018 14.6679955
vn -0.0759129 0.6183198 0.7822518
v 9.4175396 -18.3748379 14.2555571
vn -0.9838893 -0.0599899 -0.1684129
v 9.7734060 -16.3805923 14.9324808
vn -0.1259726 -0.7544699 -0.6441320
v 9.8419237 -15.7751637 15.1016531
vn 0.7711688 -0.4611823 -0.4388731
v 9.8764305 -15.9010363 15.1584806
vn 0.3808397 0.8700702 0.3129523
v 9.3882742 -17.9131851 14.6727800
vn -0.2608687 -0.1401456 -0.9551475
v 9.6902781 -16.2186298 15.0790434
vn 0.3999109 -0.6560427 0.6400620
v 9.1681852 -18.2409801 14.3566399
vn -0.9950888 0.0649361 -0.0747099
v 9.3555031 -17.7192783 14.6758690
vn 0.9828857 -0.1837471 -0.0131475
v 9.5053654 -15.6830320 15.2439117
vn 0.9324699 0.0088973 0.3611381
v 9.5319185 -15.9357805 15.1081190
vn 0.6924794 -0.7063229 0.1469025
v 9.5165205 -16.0349064 15.1638613
vn -0.8090347 -0.5697359 -0.1444430
v 8.9468956 -18.8613644 14.4382362
vn 0.4000609 0.8723025 0.2811400
v 9.6988792 -15.1709404 15.5756550
vn 0.5215151 -0.7837262 0.3373357
v 9.4138088 -15.8281193 15.2218847
vn 0.5441319 -0.2462827 -0.8020383
v 9.3130732 -16.7844524 14.9452000
vn -0.4735340 -0.8800969 -0.0345719
v 8.9059658 -17.7762833 14.8178501
vn -0.7399284 0.3286552 0.5869342
v 9.1981812 -15.6072702 15.3536949
vn 0.4065382 -0.1680450 -0.8980466
v 8.8592758 -17.7514839 14.8806858
vn 0.7806126 -0.5783458 -0.2369812
v 8.7085238 -17.8128738 14.7769938
vn 0.3988095 0.9119304 0.0966123
v 8.6125641 -18.0377674 14.7406540
vn -0.0016269 -0.9378641 -0.3469990
v 8.7282839 -17.6317043 14.9652195
vn 0.4664753 -0.5022702 0.7280973
v 8.5897045 -17.8976345 14.8228626
vn 0.6549018 0.5388156 0.5298882
v 8.5813446 -18.0434074 14.8528252
vn 0.9654011 -0.2455586 -0.0877589
v 8.9778051 -15.4783850 15.4911737
vn -0.2626770 -0.0628629 0.9628339
v 8.3833628 -17.6966972 14.8943443
vn -0.1640155 -0.1984543 0.9662892
v 8.3198175 -17.4921532 14.9860830
vn 0.1469629 0.8817479 0.4482438
v 8.3194666 -18.0062504 14.8757782
vn -0.9684695 0.1313240 0.2117093
v 8.1201096 -18.4452953 14.8040781
vn 0.7422770 0.0557649 -0.6677688
v 7.9291134 -18.0312157 15.0856705
vn -0.0881178 -0.8801081 0.4665244
v 7.8639503 -16.3648376 15.6017275
vn 0.9875597 0.1540048 -0.0317571
v 7.9041796 -16.0044289 15.7734699
vn 0.1484493 0.9470208 -0.2848060
v 7.4546032 -17.3016796 15.4838848
vn -0.7834485 0.0115742 0.6213490
v 7.9726291 -15.1702089 15.9907513
vn 0.6149553 -0.4268179 0.6630659
v 7.7729206 -15.3955832 15.8810797
vn 0.7313622 -0.6542351 -0.1925768
v 7.6454997 -16.2386703 15.7774458
vn 0.9941906 0.0448094 0.0978633
v 7.6763124 -15.4363070 15.9971161
vn 0.2437308 -0.3286468 0.9124618
v 7.4269080 -16.9346657 15.5342455
vn -0.9858143 -0.1513166 0.0726182
v 7.7545595 -15.7445889 15.9194384
vn 0.3342978 0.7103799 -0.6193589
v 7.5483217 -15.9371214 15.8590946
vn 0.2416741 -0.9703398 0.0058684
v 7.5698509 -15.7108021 15.9121389
vn -0.2977299 0.8489812 0.4365637
v 7.3599300 -14.3449965 16.4048958
vn 0.6657541 -0.5812533 -0.4678847
v 7.2438602 -15.2640505 16.1507092
vn -0.3972265 -0.8658086 -0.3042805
v 6.7573223 -17.7768059 15.4780025
vn 0.2627572 0.8998179 -0.3482620
v 7.0086279 -17.0693054 15.7122955
vn -0.1319638 0.1423795 0.9809759
v 7.0740962 -14.7663870 16.5456581
vn 0.5916738 -0.1992586 0.7811645
v 6.7806468 -16.2623863 15.9558678
vn 0.6152875 -0.6798267 0.3990702
v 6.7027259 -16.1262302 16.0064564
vn -0.4848949 0.1496119 0.8616805
v 7.0387635 -15.1171246 16.3871117
vn -0.3324158 0.1297624 0.9341635
v 6.9502687 -15.1302109 16.3108616
vn 0.8276165 -0.4510386 0.3340886
v 6.8785048 -15.0313873 16.3780899
vn -0.0347825 -0.0120066 0.9993228
v 6.8488150 -15.3826752 16.3450336
vn 0.7420435 -0.5332775 -0.4061855
v 6.5255165 -16.3944359 16.0604267
vn 0.6784391 -0.7337627 -0.0362323
v 6.1129899 -16.8737087 15.9075747
vn 0.2423889 0.1552394 -0.9576786
v 5.9550352 -16.8556290 16.1460571
vn 0.9078609 0.3575400 -0.2189837
v 6.1419144 -16.2304707 16.3660393
vn -0.5631265 -0.7858925 0.2554633
v 5.9965081 -15.8567591 16.4678535
vn 0.0361799 0.0467046 0.9982533
v 6.1959305 -14.6493053 16.7436924
vn -0.6980134 -0.6308417 -0.3388451
v 5.8297386 -15.7101974 16.4708862
vn -0.0016325 -0.2163452 0.9763156
v 5.9173985 -15.1937284 16.6192265
vn 0.0401495 -0.9970208 -0.0658614
v 5.4519811 -17.6352577 16.1029148
vn -0.3486702 0.1954774 0.9166339
v 5.3178453 -16.3935642 16.4905186
vn -0.8296408 0.2527113 0.4978285
v 5.0897889 -16.7267456 16.5323734
vn 0.9523446 0.1153573 0.2823694
v 10.2489328 -16.0151100 15.2559633
vn -0.6875479 0.5662674 0.4545538
v 9.6751547 -18.4703350 14.2663631
vn 0.0357758 0.2606781 0.9647627
v 9.6855707 -18.4820843 14.4543600
vn 0.8442170 0.3580914 0.3988335
v 10.0783834 -15.4046373 15.3750277
vn -0.9440576 0.2395553 0.2266463
v 9.8799906 -17.0630932 14.8336048
vn 0.4290668 0.9030470 -0.0201949
v 9.6208105 -18.5378208 14.4175949
vn -0.9921731 -0.0917251 0.0847291
v 9.7310915 -17.4665260 14.6953497
vn 0.4435888 0.6065738 0.6597707
v 9.9137459 -16.0050354 15.1362896
vn -0.8552323 0.2965227 -0.4250318
v 9.9404602 -16.3875885 15.0896654
vn -0.9675065 0.1071711 0.2290098
v 9.8581839 -16.5381756 14.9655371
vn -0.4753239 0.8719740 -0.1171690
v 9.7657642 -17.1657219 14.7459946
vn -0.1227548 -0.8312283 -0.5422093
v 9.7285805 -17.2512856 14.7719812
vn 0.4445097 -0.0489228 0.8944371
v 9.6216574 -17.7850742 14.5299349
vn -0.8365529 -0.4317799 -0.3372616
v 9.9708252 -15.9849787 15.1691647
vn -0.9202951 -0.3056939 0.2441478
v 9.8481121 -16.1061707 15.1231003
vn -0.8913347 0.4533398 0.0023618
v 9.8342237 -16.3422642 15.0911045
vn -0.7466285 -0.3985337 0.5326508
v 9.8557100 -16.4990845 15.0148125
vn -0.5500135 0.4034913 0.7312180
v 9.5128984 -17.8780403 14.5289822
vn -0.2327925 -0.8843873 -0.4045575
v 9.3973036 -18.2858791 14.4255981
vn 0.9701141 0.1892853 0.1518213
v 9.7990170 -16.2603092 15.2114687
vn 0.0188104 0.1158471 0.9930890
v 9.3806696 -18.5308781 14.4177532
vn -0.4770702 0.6817992 -0.5545755
v 9.7483931 -15.4258680 15.3488111
vn -0.7080817 -0.6287491 -0.3213952
v 9.5900764 -16.2570248 15.1229172
vn 0.4324372 -0.8460788 -0.3116870
v 9.2882395 -17.7546215 14.6784182
vn 0.8160027 0.5765556 -0.0415149
v 9.1717100 -18.3496628 14.5010090
vn -0.4934560 -0.8456262 -0.2035131
v 9.0552063 -19.0024681 14.4551907
vn 0.9451246 -0.2227154 -0.2390343
v 9.3781900 -16.5120640 15.1113920
vn 0.7993635 0.2139697 -0.5614579
v 9.6159554 -15.3769493 15.3728666
vn 0.9906516 0.0593303 -0.1228388
v 9.4116611 -16.3118992 15.2349129
vn 0.7515981 -0.3226837 -0.5753047
v 9.2490377 -16.6532078 14.9573717
vn 0.8757250 -0.0966605 -0.4730353
v 9.3291903 -16.7116737 15.1251688
vn 0.8065927 0.0056008 -0.5910812
v 9.2536612 -17.0431290 15.1289711
vn -0.9117884 0.3095378 0.2698673
v 8.9780207 -17.8553486 14.8588066
vn -0.7246122 0.6518757 -0.2235962
v 8.8688698 -17.8942661 14.8925276
vn -0.8536859 0.2495046 -0.4571300
v 8.8158102 -18.0091000 14.7239113
vn -0.4347539 -0.7652768 -0.4747005
v 8.7763691 -18.6124535 14.6330843
vn -0.8840739 -0.1492927 -0.4428601
v 9.2380457 -15.5510769 15.5505753
vn 0.8864422 0.4029461 -0.2277161
v 8.7206688 -17.8812199 14.9115467
vn 0.3181466 0.4649034 -0.8262250
v 8.7656126 -17.9304333 14.7346535
vn 0.4862716 0.4133910 -0.7698363
v 9.0698576 -15.5286999 15.6007738
vn 0.2241344 0.9684541 0.1089055
v 9.3040438 -15.0121708 15.6899757
vn -0.5575203 -0.4187092 0.7168360
v 8.7407808 -16.6854191 15.2044268
vn -0.7212700 0.2989803 0.6248043
v 8.5085316 -17.8795509 15.1043072
vn -0.8436734 0.2724510 0.4625858
v 8.4916973 -17.9714985 15.0165920
vn -0.0002540 0.5803325 0.8143796
v 8.2605467 -18.0583992 14.9890366
vn -0.7194127 -0.6456788 0.2560162
v 8.1952715 -18.3357964 15.0257978
vn -0.0254672 -0.8836794 0.4673994
v 8.3144836 -16.1016350 15.6216679
vn 0.5583651 -0.3832624 0.7357570
v 8.1661243 -16.1348648 15.5736094
vn 0.7873323 0.0521675 -0.6143179
v 7.9202151 -18.2437515 15.0381861
vn 0.4936406 -0.5895831 -0.6393049
v 7.8881516 -18.3357735 15.0541544
vn 0.6166021 0.6873757 -0.3838184
v 7.9061923 -17.7565155 15.0576715
vn 0.0283379 -0.7846316 -0.6193143
v 7.7388878 -18.5164585 15.1999359
vn 0.5876623 0.7958438 -0.1458963
v 7.8423948 -17.7440376 15.2183342
vn -0.0892038 0.0008350 0.9960131
v 8.1337757 -16.0310745 15.7213488
vn 0.5192517 -0.2208274 0.8255985
v 7.9700570 -15.9481134 15.6906786
vn 0.7941613 0.3149251 -0.5197404
v 7.8464127 -17.4796581 15.3195696
vn 0.2246750 -0.3724599 -0.9004415
v 7.9145255 -15.2500410 16.0390797
vn 0.0219481 -0.3651246 0.9306999
v 7.7995133 -16.2208900 15.7438269
vn -0.5522998 0.7855959 0.2789339
v 7.7885695 -15.5010443 15.9091778
vn 0.5958967 -0.8011032 -0.0560430
v 7.5719576 -16.6937046 15.7531042
vn -0.8173410 0.2934536 -0.4958212
v 7.6525588 -15.8666925 15.9023027
vn 0.6477453 -0.5534621 -0.5235512
v 7.7226067 -16.1192188 15.8642368
vn -0.0804688 -0.6082596 -0.7896487
v 7.6702957 -15.7066479 15.9985285
vn -0.1954685 0.7334545 -0.6510274
v 7.6790571 -16.0276661 15.8792906
vn 0.5073646 0.1750422 -0.8437662
v 7.6345811 -16.2338161 15.9069166
vn 0.1404178 0.9337056 0.3293581
v 7.8632107 -14.3640471 16.4350357
vn 0.0383533 0.8059064 0.5907995
v 7.6350222 -14.3612900 16.4921112
vn -0.2969294 0.3866745 0.8731070
v 7.4977770 -14.4822149 16.6044617
vn -0.5547617 0.1565273 0.8171528
v 7.3160305 -14.5272627 16.4478607
vn -0.2391961 0.3165863 0.9179098
v 7.1343832 -14.6862888 16.4178581
vn -0.4606528 -0.3352293 0.8218396
v 6.9348955 -16.2543526 16.0408974
vn 0.4061124 -0.5326952 -0.7425016
v 6.7627921 -16.3986454 16.0469017
vn 0.4627240 0.1634578 0.8713025
v 6.8406348 -14.7964163 16.6111050
vn 0.5168514 -0.2215389 0.8269130
v 6.8237982 -15.3243151 16.3888054
vn -0.0895581 -0.0406497 0.9951518
v 6.6150899 -16.5712280 15.9433584
vn -0.5747040 0.4702344 -0.6697723
v 6.4443712 -16.5164738 16.0937786
vn -0.1716210 0.9807479 0.0931658
v 6.5020776 -16.7399483 16.0977669
vn 0.4182495 0.4743322 0.7746459
v 6.6242418 -14.6162291 16.6332111
vn -0.9301724 -0.3412105 0.1354795
v 6.4459209 -16.1096191 16.2520161
vn 0.7850449 0.2483838 -0.5674592
v 6.3083024 -16.7612095 16.0247974
vn 0.6847941 0.6221871 -0.3793947
v 6.1517329 -16.5144806 16.1734409
vn -0.2376803 -0.9660817 -0.1009670
v 5.7670159 -17.6165771 15.9020424
vn 0.0643461 -0.1787709 0.9817844
v 6.1346383 -15.0744638 16.6505184
vn -0.3963565 -0.5149009 0.7601175
v 5.8304577 -15.6636534 16.5217018
vn -0.9150941 0.2623627 0.3062167
v 5.0810118 -16.9965305 16.4988556
vn -0.8075716 -0.1161255 0.5782240
v 4.9062552 -17.2822170 16.4243793
vn -0.5953318 -0.6851034 0.4197779
v 4.9913187 -17.5312328 16.3439655
vn 0.8553724 0.1556789 -0.4940670
v 10.3144817 -17.4801025 14.6610756
vn 0.9528475 0.0773419 -0.2934279
v 10.3176622 -17.0658627 14.7565241
vn 0.6595113 -0.2387445 -0.7127734
v 10.1793299 -18.0974102 14.5311661
vn -0.8033539 0.3986250 -0.4424031
v 10.0642338 -16.1470699 15.1204996
vn -0.7003785 -0.5830100 -0.4117880
v 9.8991661 -17.2072716 14.7690382
vn -0.8230372 -0.5656983 -0.0509435
v 9.5164452 -18.3494492 14.3908653
vn -0.6481703 -0.7595761 0.0540309
v 9.8751049 -16.6738853 14.9292908
vn -0.9613589 -0.1804860 0.2078796
v 9.9874811 -16.7528629 14.8954325
vn -0.7550202 0.5770779 0.3113289
v 9.8819532 -16.8469734 14.9335251
vn -0.4453981 -0.1681188 0.8794070
v 9.5398512 -18.4729099 14.4675245
vn -0.4604844 -0.7590181 0.4602669
v 9.8197756 -15.9906912 15.1917324
vn -0.2992058 0.7492321 0.5908699
v 9.6677017 -17.5502892 14.6178799
vn -0.2809101 0.6390671 0.7160188
v 9.6189928 -17.7484474 14.7890511
vn 0.6680645 0.7386638 0.0898083
v 9.3958836 -18.4234371 14.4250746
vn 0.6689752 0.6276538 0.3981493
v 9.8981113 -15.2748394 15.6132011
vn -0.9728696 -0.1362000 0.1870141
v 9.8841257 -16.2537041 15.1801805
vn -0.9217230 -0.3560153 -0.1538826
v 9.8164549 -16.2953510 15.1392937
vn -0.2057608 -0.5853310 -0.7842513
v 9.4313660 -18.3808899 14.4605513
vn -0.6139381 0.6142307 0.4957830
v 9.6285572 -17.9896507 14.7310791
vn -0.8145489 -0.4530778 -0.3622578
v 9.3017912 -18.3343143 14.4891977
vn -0.4975543 -0.8609125 -0.1061571
v 9.3998842 -17.8016968 14.7442484
vn 0.0532185 -0.9961738 -0.0693224
v 9.2555447 -18.2744312 14.5467129
vn 0.2286923 -0.8691182 0.4385584
v 9.2490358 -18.4330273 14.3610172
vn 0.9400948 0.3178221 -0.1233329
v 9.4689760 -17.5221939 14.9185448
vn 0.8888907 0.3940588 0.2336471
v 9.1857433 -18.5240135 14.4678497
vn -0.5929229 -0.5928593 -0.5449406
v 9.6890621 -15.7806520 15.3292303
vn 0.0665991 0.9015490 -0.4275207
v 9.6805086 -16.2051258 15.1930847
vn 0.5072778 -0.1221777 -0.8530779
v 9.3694773 -17.4769402 14.7870560
vn 0.9757768 0.2007106 0.0870347
v 9.2594204 -17.8274784 14.7497196
vn -0.5108564 -0.0301544 0.8591371
v 9.1288261 -18.6979351 14.5275478
vn -0.2037247 0.3028651 -0.9310043
v 9.6392822 -15.9148149 15.2300053
vn -0.7239186 0.3602871 -0.5883324
v 9.6058102 -16.0930595 15.2349014
vn -0.0134728 0.7757057 0.6309510
v 9.3146687 -17.7100277 14.8904762
vn 0.6664268 -0.5972171 0.4463263
v 9.0877972 -18.5890446 14.5427361
vn -0.1157557 -0.6140870 -0.7807034
v 9.5923805 -15.8716841 15.2627354
vn 0.7939104 0.6035663 0.0735790
v 9.2905626 -17.3608227 14.8766584
vn 0.0090048 -0.2094897 -0.9777694
v 9.5384741 -15.7380133 15.4221544
vn 0.9581322 0.1353467 -0.2523172
v 9.4019213 -16.6025848 15.3012381
vn -0.7430668 -0.6647599 -0.0771099
v 8.9505215 -18.8335457 14.7258911
vn 0.2394104 -0.3099009 -0.9201327
v 9.4705839 -15.8455791 15.4554958
vn 0.9452001 -0.2908493 -0.1483355
v 9.3825045 -16.1499195 15.2662249
vn 0.4798283 -0.4098223 -0.7757645
v 9.2271919 -16.8216534 15.0084381
vn -0.2759923 0.9176311 -0.2859748
v 8.8498993 -17.9891605 14.9266262
vn 0.1952564 0.9672916 -0.1619319
v 9.1716480 -15.6340065 15.4997721
vn -0.1392537 -0.8348612 0.5325555
v 8.5868826 -18.1289196 14.8438206
vn -0.4934641 -0.1041615 0.8635066
v 8.5655384 -17.5404739 15.0378876
vn -0.3665710 -0.8284300 -0.4234730
v 8.3119335 -18.6123924 14.7968025
vn -0.7032999 0.1678751 0.6907873
v 8.6487808 -17.7493382 15.0765095
vn -0.4736957 -0.8409390 -0.2615992
v 8.2336168 -18.7379532 15.0425644
vn -0.1231817 -0.2728565 0.9541361
v 8.3446150 -15.8311977 15.7072439
vn -0.6409042 0.2994073 0.7068219
v 8.5126667 -15.8428669 15.6831522
vn -0.7298804 -0.4701377 0.4962309
v 8.4086609 -15.5247869 15.8283834
vn -0.0274527 -0.2619052 0.9647031
v 8.3161154 -15.6474113 15.7847967
vn 0.0577054 0.0371358 0.9976428
v 8.2182894 -15.8471880 15.7661390
vn 0.6779420 -0.5369850 0.5020375
v 8.1391602 -16.2392178 15.6713877
vn -0.0417396 -0.8435791 0.5353804
v 8.0260592 -16.2073021 15.6877403
vn 0.4820734 0.8761262 0.0028705
v 8.2898207 -14.5778513 15.9955826
vn 0.5313321 -0.5886274 0.6092651
v 8.1511927 -15.6764975 15.8520098
vn 0.4526374 -0.7395238 0.4982208
v 8.2086401 -15.5123901 15.8754025
vn 0.6553730 -0.3081225 -0.6895990
v 8.1068363 -15.7462139 15.9595814
vn 0.8358474 0.3632158 -0.4116229
v 7.8264437 -17.6876926 15.3728180
vn 0.4508633 0.7966930 -0.4024955
v 7.7103858 -17.3974819 15.3419075
vn -0.7068131 -0.4753529 -0.5238844
v 7.5276060 -18.2096996 15.1869621
vn 0.8233726 -0.5105253 -0.2478337
v 8.0255241 -15.7508993 15.8787203
vn 0.0786981 -0.9022109 0.4240543
v 7.9670453 -16.1484718 15.8069162
vn 0.7507163 -0.5226011 -0.4041204
v 7.7367163 -16.2903996 15.8939257
vn -0.2198143 0.4049739 -0.8875121
v 7.6014910 -15.8381815 15.9945984
vn 0.6476600 -0.1615803 -0.7445995
v 7.3702617 -15.9039011 15.9832783
vn 0.4317343 0.8391133 -0.3308993
v 7.1310673 -17.1052265 15.6738796
vn -0.6154180 -0.6882755 -0.3841062
v 6.9535942 -18.0996170 15.8249855
vn -0.5024433 0.1683268 0.8480665
v 7.3932672 -14.6809998 16.4869633
vn -0.3816984 -0.1445875 0.9129079
v 7.1230197 -14.8728037 16.3999901
vn -0.5170537 0.1852670 0.8356624
v 7.2644157 -14.9152298 16.4895439
vn -0.4402075 -0.8978693 -0.0069415
v 7.0610423 -16.2048550 16.1857681
vn -0.0478477 -0.9433210 0.3284144
v 6.8290296 -16.1640396 16.0799427
vn -0.1771567 -0.5418990 0.8215601
v 6.9187555 -16.1311741 16.0226002
vn -0.1391551 -0.5727048 0.8078645
v 6.8643341 -16.6413441 16.0591736
vn 0.5230933 -0.8520053 -0.0214573
v 6.8194323 -16.0861492 16.1489944
vn 0.9226604 -0.2463048 -0.2967015
v 6.7444015 -16.2213058 16.1311417
vn -0.4984847 0.2601391 0.8269466
v 6.9584785 -15.3393831 16.4150162
vn -0.2553252 -0.8912618 0.3747821
v 6.6418614 -17.0195541 15.9114075
vn 0.7314669 0.1793578 0.6578655
v 6.5961986 -17.1474533 15.8430748
vn 0.9071823 -0.2893322 0.3054624
v 6.7839122 -15.2125816 16.4947128
vn 0.3427282 0.1423261 -0.9285908
v 6.6048422 -16.3522072 16.1015358
vn -0.4564576 -0.8860167 -0.0813690
v 6.2295685 -17.7085876 15.9066639
vn -0.8580262 -0.4384704 0.2674599
v 6.1472230 -17.6322384 15.9472141
vn 0.5930572 -0.2219151 -0.7739747
v 6.3252864 -16.9979744 16.1298981
vn 0.7407966 0.6696434 -0.0528966
v 6.3362298 -16.6311836 16.2483921
vn 0.1196716 -0.0992716 0.9878380
v 6.4739780 -14.8511686 16.6277809
vn 0.0324864 -0.1020024 0.9942536
v 6.3822360 -15.1507759 16.6163254
vn -0.1065749 -0.1280103 0.9860300
v 6.1149530 -15.7025185 16.5517254
vn 0.0648182 0.0888234 0.9939362
v 5.6275964 -16.0161953 16.5966225
vn 0.6882293 0.0630835 -0.7227454
v 10.3412876 -17.8623371 14.5593834
vn 0.9993278 0.0057466 0.0362079
v 10.3073092 -16.1506004 14.9588413
vn -0.6785387 -0.4955320 0.5422484
v 9.8090925 -18.4262505 14.4645576
vn -0.5376558 -0.5547104 -0.6349981
v 9.8962193 -17.7529030 14.6834536
vn -0.9625543 -0.2535116 0.0960273
v 9.9090824 -17.2994175 14.8099346
vn 0.2434964 -0.7617258 -0.6004026
v 9.6643829 -17.7444210 14.6603365
vn -0.9805890 0.1818085 -0.0734224
v 9.6312685 -17.8705788 14.6880169
vn -0.8554055 -0.1481022 0.4963338
v 9.7934532 -16.5417538 15.0148611
vn -0.9972115 0.0138926 0.0733237
v 9.9056206 -16.4782200 15.1723518
vn -0.8414462 0.5198610 0.1473529
v 9.7041531 -17.1824646 14.7901392
vn -0.7703719 0.4853331 -0.4134960
v 9.7877636 -16.4315948 15.1884041
vn -0.7574522 -0.6429785 0.1133348
v 9.7801933 -15.7950010 15.3030443
vn 0.7912606 -0.5483029 0.2706854
v 9.3580179 -18.5789394 14.6126719
vn 0.4108585 0.0268738 -0.9113030
v 9.7556305 -16.0834255 15.2318745
vn -0.1526715 0.3797413 -0.9124078
v 9.8199759 -15.9732723 15.3406086
vn 0.5591680 -0.1569286 -0.8140666
v 9.7311420 -16.3693275 15.2840576
vn 0.7258819 0.6140264 0.3099470
v 9.4693727 -17.7054787 14.7750416
vn -0.2572756 0.5430832 0.7992935
v 9.2405252 -18.6349430 14.5052910
vn 0.4764827 0.6448072 -0.5976520
v 9.6393299 -15.8528223 15.2881708
vn -0.5805308 0.1523316 -0.7998619
v 9.6319361 -15.8132687 15.4161797
vn -0.8030968 -0.0469508 -0.5939959
v 9.6203556 -16.0673237 15.4184246
vn 0.9717877 -0.1913872 0.1378393
v 9.2719288 -17.6028423 14.9492912
vn 0.9008355 0.2552023 0.3512369
v 9.2517242 -17.4680805 14.9203291
vn 0.5546777 -0.6834326 -0.4746077
v 9.4823790 -16.0940971 15.3507366
vn 0.7551278 0.2501943 -0.6059578
v 9.5345306 -16.0625477 15.4145222
vn 0.9272211 0.1648920 -0.3362614
v 9.4503889 -16.3112812 15.3919077
vn 0.5558542 -0.7546150 0.3486865
v 9.3851929 -16.1060123 15.4595461
vn -0.0854627 -0.9627174 -0.2566542
v 9.3491459 -15.7512083 15.5101843
vn 0.6861145 0.0096224 0.7274299
v 9.3591375 -15.9752417 15.4322138
vn -0.7928151 -0.6045504 -0.0772202
v 8.7238369 -17.9568901 14.8194380
vn -0.5039348 -0.4037711 0.7635565
v 9.0033083 -16.8821850 15.3573952
vn -0.4894780 -0.1670292 0.8558695
v 8.7615423 -16.9987202 15.1390390
vn 0.6855994 -0.5510704 -0.4756836
v 8.5665579 -17.8900585 15.0046606
vn -0.7222779 0.2729370 0.6354683
v 8.7099314 -17.5476170 15.1666994
vn -0.4809728 0.5325069 0.6964924
v 8.3756504 -18.1226368 15.2045698
vn -0.9084427 -0.0625950 0.4132962
v 8.2693243 -18.3903236 14.9517937
vn -0.9656103 0.0890600 0.2442643
v 8.1975203 -18.6963692 15.1487961
vn 0.1276401 0.4496073 0.8840595
v 8.6831179 -15.4258614 15.8329258
vn -0.3555129 -0.7612260 0.5423520
v 8.4450512 -16.1962643 15.5757294
vn 0.7823874 0.6058922 0.1440996
v 8.6612301 -15.4459095 15.9724197
vn 0.9880741 -0.0478332 0.1463614
v 8.6327829 -15.3887033 15.9176588
vn 0.4613056 0.8636687 0.2031591
v 8.7139053 -14.8817654 16.2326927
vn 0.7558500 0.2082330 -0.6207495
v 8.1017361 -18.0110416 15.2328253
vn -0.9260467 -0.3576628 0.1204775
v 8.4032173 -15.6418972 15.9170628
vn -0.1865738 0.0421969 0.9815343
v 8.3942432 -15.9835615 15.7993193
vn -0.8355295 -0.5272880 -0.1544598
v 8.3972216 -15.5344009 15.9246941
vn -0.0904917 -0.7009152 0.7074808
v 8.1611910 -16.1281967 15.7858524
vn -0.0375523 -0.4556957 -0.8893432
v 8.3130045 -15.4320822 15.9829626
vn 0.4384905 0.6724746 0.5962416
v 8.2870731 -14.7286587 16.5201073
vn 0.5489808 -0.1059204 0.8290966
v 8.0318413 -16.1075268 15.7801332
vn 0.2744411 -0.9336327 -0.2302437
v 7.9286947 -16.1114254 16.0047112
vn 0.9724343 0.2222811 -0.0704463
v 7.6909833 -16.5066013 15.7198935
vn 0.4323161 0.7322579 0.5262141
v 7.9796014 -14.3884573 16.4606304
vn 0.7091320 0.6439497 -0.2871596
v 7.3515930 -17.2252388 15.8135929
vn -0.5218182 0.0576631 0.8511057
v 7.1936111 -17.2955227 15.6882172
vn -0.1751074 -0.8775327 0.4464010
v 7.2970161 -16.3425293 15.9782820
vn 0.6545937 0.1984546 0.7294676
v 7.1673985 -16.3689594 16.0349312
vn 0.3184012 -0.9131272 0.2545967
v 7.2880907 -15.8785553 16.1839924
vn 0.3200515 0.8649030 -0.3866651
v 7.1817889 -17.0046291 15.8808422
vn 0.5960443 -0.6766553 0.4322832
v 7.1477041 -16.2057629 16.0730839
vn 0.7026824 0.6908000 0.1703905
v 6.9530997 -17.2162704 15.8790483
vn -0.4676204 -0.5469416 0.6943961
v 6.9699636 -17.1527786 15.8173962
vn 0.8360447 0.3786187 0.3970858
v 6.7774382 -17.1067638 15.7819548
vn -0.1324139 0.5787797 0.8046618
v 7.0919666 -16.4020252 16.0793495
vn -0.3469592 0.2309618 0.9089972
v 6.9738727 -16.4831371 16.0105724
vn 0.2273381 0.9443949 -0.2375621
v 6.7644877 -16.8928089 15.8738899
vn -0.5192926 -0.8164267 0.2525524
v 6.9727974 -16.1185837 16.2436180
vn -0.5729663 0.1899897 0.7972537
v 6.6899004 -17.1886330 15.8510284
vn 0.5600470 -0.4740670 -0.6794174
v 6.8492942 -16.2417889 16.2937984
vn -0.9663022 0.0572686 -0.2509593
v 6.7563343 -16.4696960 16.0698185
vn 0.1273703 -0.8762032 -0.4648062
v 6.5148487 -16.4516602 16.2443047
vn 0.6550252 -0.1791593 0.7340599
v 6.8346429 -15.0039787 16.6135826
vn 0.7391909 -0.2216169 0.6359895
v 6.7227936 -15.4238319 16.4595108
vn 0.5977481 0.2156901 0.7721237
v 6.6826324 -15.6354780 16.4193134
vn -0.3493679 0.9021109 0.2532547
v 6.5202174 -15.8468647 16.2517643
vn 0.1214464 -0.9925829 -0.0054837
v 6.5315070 -16.6622467 16.1498528
vn -0.9357219 -0.3502895 -0.0414940
v 6.3776546 -16.5660057 16.2023373
vn -0.9423980 -0.1356708 -0.3057443
v 6.3920493 -16.2185001 16.3783264
vn 0.8230059 -0.1708572 -0.5417278
v 6.4228783 -16.9824200 16.1965466
vn -0.9665215 -0.0294016 -0.2548957
v 6.4131212 -16.3870602 16.2915306
vn -0.7544420 0.1598253 0.6366107
v 6.2829585 -17.4753151 16.1006603
vn 0.5660216 -0.2697757 0.7789998
v 6.7001767 -15.3036785 16.6088371
vn 0.7420267 -0.1066757 -0.6618282
v 6.1275811 -17.4706573 16.0708313
vn 0.0006976 -0.1249485 0.9921630
v 6.3577056 -15.4327135 16.5634727
vn 0.8915992 0.4379526 0.1151016
v 6.1884480 -16.5043659 16.4047852
vn -0.4804990 -0.0949613 0.8718389
v 6.2554369 -15.9470310 16.5633183
vn 0.6512586 0.4713867 0.5946906
v 6.0428610 -16.1129990 16.5069008
vn -0.3716231 0.7077434 0.6008290
v 5.6093736 -16.4511204 16.6284828
vn -0.1134421 -0.9733772 0.1991677
v 5.2270622 -17.6894131 16.1862164
vn -0.9948538 0.0306213 -0.0965831
v 9.9748936 -17.4276390 14.8029499
vn -0.2024130 0.3075762 0.9297451
v 9.7996464 -18.5328903 14.4377203
vn -0.5425723 -0.7952065 -0.2706695
v 9.7651682 -18.5111198 14.6582928
vn -0.9899214 -0.1254037 0.0657998
v 9.9280071 -16.8256550 15.2306480
vn 0.3318381 -0.9255971 -0.1820811
v 9.6168089 -18.4519634 14.5278540
vn -0.9570424 0.2120575 0.1977411
v 10.0132942 -16.6862850 15.0564003
vn -0.1455845 0.6893594 0.7096399
v 9.7305155 -18.6630630 14.5659018
vn -0.7679328 0.4470364 0.4587349
v 9.8432131 -17.2126961 14.9201689
vn -0.9542257 -0.2983439 0.0210768
v 9.7218733 -17.3487396 14.8920717
vn 0.3263504 -0.9254556 -0.1924251
v 9.5879259 -18.5008602 14.6765299
vn -0.9603340 0.2770787 0.0314014
v 9.9799051 -16.0609722 15.2067556
vn -0.9194058 0.0042063 -0.3932878
v 9.8868256 -16.5905628 15.1883287
vn -0.4655424 0.8052785 0.3671469
v 9.8100128 -17.4249363 14.8645344
vn 0.0079153 -0.9568269 -0.2905507
v 9.5712986 -17.8449230 14.7512045
vn -0.6340127 0.7348765 0.2407996
v 9.9351978 -16.4525928 15.2660494
vn -0.6952137 0.6199850 0.3637259
v 9.6005087 -17.5201950 14.7907152
vn -0.8353114 -0.0400975 -0.5483130
v 9.8271465 -16.2534313 15.3007164
vn 0.4183876 0.8148951 0.4011208
v 9.4225760 -18.6806107 14.5476055
vn -0.4759111 -0.8718055 -0.1160341
v 9.4296188 -17.9099007 14.8647604
vn 0.4557049 0.7829500 0.4234647
v 9.3868866 -18.0407810 14.9067945
vn -0.0754573 -0.5647524 0.8218035
v 9.4799528 -18.3175468 14.6420469
vn -0.3154136 -0.5291308 -0.7877403
v 9.9055195 -16.0028553 15.3369322
vn 0.9890189 0.0579420 -0.1359572
v 9.1943474 -18.4138927 14.6447954
vn -0.0701390 0.5342680 0.8424003
v 9.3075571 -18.4773941 14.6219835
vn 0.6045520 0.7867660 0.1245639
v 9.3940401 -17.6898079 14.9043131
vn -0.9054743 -0.3880036 -0.1719581
v 9.6559124 -16.2572727 15.3542070
vn 0.2408543 -0.6482859 -0.7222981
v 9.2522879 -18.6208878 14.6673012
vn 0.0287708 0.7720656 0.6348913
v 9.3996429 -17.4259949 14.9835796
vn 0.7612416 0.5917780 0.2651607
v 9.0626726 -18.8342113 14.6120872
vn 0.1547719 -0.8355848 0.5271088
v 9.3050022 -17.5343571 14.9109716
vn 0.8805277 0.4547235 0.1337810
v 9.2908049 -17.5574112 15.1429043
vn 0.7468095 0.6520915 0.1305844
v 9.4598379 -15.9963484 15.4449291
vn 0.9942359 -0.0772787 -0.0743171
v 9.2498474 -17.1602230 15.0452528
vn -0.8451184 -0.2044613 -0.4939338
v 9.5024872 -15.9609861 15.5214071
vn -0.6492900 -0.4243306 -0.6311626
v 8.9592686 -17.8412838 15.0204992
vn -0.6763737 -0.2080840 0.7065548
v 8.8694334 -17.6919537 14.9557152
vn -0.6876854 -0.5124176 -0.5143123
v 8.6877327 -18.1259327 15.0534658
vn -0.4968680 0.8536074 0.1564507
v 8.7851858 -18.3251286 14.9360323
vn -0.6870098 -0.3007920 -0.6614694
v 8.7366247 -18.0070782 15.1160755
vn 0.9181703 -0.1279160 -0.3749678
v 8.5503159 -18.1192093 14.9859018
vn -0.5159533 -0.4689786 0.7168342
v 8.9482660 -16.7731094 15.4243059
vn -0.5921326 0.0197591 0.8055983
v 8.9042053 -17.2872772 15.1805992
vn -0.5614743 -0.6722410 0.4825335
v 8.8358650 -16.3527660 15.5789967
vn -0.5665756 0.0710085 0.8209445
v 8.2080183 -18.2433186 15.0673542
vn -0.4251002 -0.4535921 0.7832905
v 8.4600592 -16.0996723 15.8006582
vn 0.4135891 -0.9103253 -0.0158711
v 8.6791143 -15.2852650 16.0061188
vn -0.9793375 0.0970742 0.1774110
v 8.5144501 -15.9295187 15.8553267
vn -0.8909404 -0.3869440 -0.2376964
v 8.5574589 -15.8217134 15.8907251
vn 0.6294056 0.7744843 -0.0634246
v 8.0519857 -17.9206581 15.2621260
vn -0.1344146 -0.3010331 0.9440931
v 8.2631969 -16.0687351 15.9204206
vn -0.5743742 -0.5554756 -0.6012830
v 7.6749806 -18.2818642 14.9921303
vn 0.6421227 -0.2015417 -0.7396347
v 8.0259829 -15.9086018 15.8980350
vn 0.5249831 -0.6106843 -0.5928386
v 8.0357704 -16.0756588 15.9568157
vn 0.2432518 0.9699286 -0.0081954
v 7.6865954 -17.2859097 15.6562138
vn 0.1636533 0.6552350 0.7374855
v 7.4086051 -16.4192924 15.9569016
vn -0.5991620 -0.7632629 0.2417325
v 7.0461459 -16.6054554 16.0495567
vn -0.7599390 0.2946666 0.5793656
v 7.0364957 -17.2631779 15.8468609
vn -0.2066254 -0.8195058 -0.5345244
v 7.2510662 -16.2922764 16.2167397
vn -0.3422563 -0.8981376 -0.2760607
v 7.1668849 -16.3507843 16.1930466
vn -0.4163799 -0.8734519 0.2524076
v 6.8509765 -16.9704952 15.9563618
vn 0.6422757 0.5021276 -0.5790939
v 6.9299364 -17.1274071 15.9713507
vn -0.4604830 0.3054239 0.8334696
v 7.2512221 -15.0844049 16.5574493
vn -0.8645906 -0.3539576 -0.3566471
v 6.9323401 -16.2283020 16.1769123
vn 0.3813771 0.9236925 0.0366581
v 6.8098330 -16.9153023 16.0748119
vn -0.4727153 0.3533189 0.8072832
v 7.0819454 -15.3679857 16.5896893
vn 0.4487273 0.8306932 -0.3295340
v 6.6331272 -17.2392941 15.9785242
vn 0.5167480 0.3171616 -0.7952233
v 6.8935342 -16.3548794 16.1591549
vn 0.0079339 -0.7501709 -0.6611965
v 6.9285326 -16.5230675 16.2268715
vn 0.1829383 -0.9811996 0.0614893
v 6.7446070 -16.9740734 15.9999409
vn -0.2331270 -0.5176566 -0.8232154
v 6.6683187 -17.1743336 15.9852982
vn 0.5467103 -0.0955970 -0.8318468
v 6.5632310 -17.1092167 16.0387249
vn -0.0954296 0.3832444 0.9187040
v 6.8081994 -15.5445080 16.3918343
vn -0.0984238 -0.5273989 -0.8438976
v 6.6613474 -16.3243771 16.2183800
vn -0.7240666 0.2057808 0.6583175
v 6.4443784 -17.1300564 16.0829964
vn 0.3003204 -0.0216674 0.9535922
v 6.5940537 -15.6101389 16.5715389
vn 0.9229513 0.1706977 -0.3449975
v 6.5055227 -16.8668766 16.3497524
vn 0.6476493 -0.2422235 -0.7224113
v 6.2579632 -17.3425179 16.1428032
vn 0.4804257 -0.7784881 -0.4039153
v 6.1585665 -16.8296413 16.2790508
vn -0.1454721 -0.3817785 0.9127339
v 6.1691418 -16.9327431 16.0979500
vn -0.2522901 -0.9671412 -0.0314278
v 5.3110800 -17.6506805 16.2794151
vn 0.1454679 0.4216354 0.8950210
v 5.8310218 -16.2323418 16.6253262
vn -0.5450956 0.6253983 0.5583437
v 5.1994734 -16.5989017 16.5830765
vn 0.5771604 -0.6509275 -0.4931322
v 10.0610952 -18.6818676 14.4709320
vn -0.9725530 0.2241284 0.0625080
v 9.9395189 -18.6458073 14.6175613
vn -0.9881691 -0.1464500 0.0455440
v 9.9063540 -16.9882107 14.9979877
vn 0.2163399 -0.7052816 -0.6751111
v 9.9285774 -17.3362808 14.9656229
vn 0.6520674 0.0258615 -0.7577198
v 9.8569632 -17.3696136 14.9000654
vn 0.0395882 -0.8248415 -0.5639763
v 9.8643389 -17.4761295 14.9825525
vn -0.8017532 0.4367124 0.4080125
v 9.8005953 -17.7001438 14.9300051
vn -0.2091518 0.0415639 0.9769995
v 9.5717669 -18.2759628 14.5621729
vn -0.9769917 0.0307918 0.2110427
v 9.6741667 -17.4866467 14.8576117
vn -0.4214429 -0.8487554 -0.3193748
v 9.6032276 -17.8754749 14.9184523
vn 0.0821776 -0.1590804 -0.9838396
v 9.8774452 -16.3369465 15.3402529
vn -0.3355622 0.6402039 0.6910405
v 9.5475655 -18.4534798 14.7067070
vn 0.3950258 0.2453711 -0.8852952
v 9.6771088 -17.7497292 14.9331818
vn -0.0702336 -0.2833323 -0.9564466
v 9.9011068 -16.2099152 15.3595400
vn -0.9933513 -0.0463052 -0.1053997
v 9.8859978 -16.6695080 15.0849667
vn -0.7727593 0.5826048 -0.2518229
v 9.6897449 -16.6116180 15.1093941
vn 0.1637870 0.8389496 0.5189774
v 9.6270647 -18.1776886 14.9974442
vn 0.6192089 -0.6673307 0.4138238
v 9.4504986 -18.4746990 14.6395617
vn 0.0198771 -0.2176732 -0.9758193
v 9.8544321 -15.9223557 15.4783497
vn -0.4906722 0.2024436 0.8475006
v 9.3903160 -18.3949623 14.6033201
vn -0.3065907 0.7911707 -0.5291986
v 9.3294983 -18.7407246 14.6154184
vn 0.9848806 -0.0472902 0.1666553
v 9.7098818 -16.2469101 15.3491049
vn 0.7196035 -0.6718484 -0.1754726
v 9.4426098 -17.6160469 14.8945370
vn 0.6249769 0.5052212 -0.5951095
v 9.4522514 -17.3077259 15.0441265
vn -0.9226738 -0.3852100 0.0169248
v 9.1701880 -18.6539936 14.6456461
vn 0.4958374 -0.2868426 -0.8196747
v 9.4180832 -16.7734852 15.2307301
vn 0.6165910 0.3914462 -0.6830707
v 9.4960966 -16.7665615 15.2245789
vn 0.4686504 0.8454640 0.2560422
v 9.5337391 -15.1315413 15.8216372
vn 0.2665121 0.3030036 -0.9149646
v 9.3442202 -17.0490704 15.1183825
vn 0.9810261 0.1604100 0.1088877
v 9.2285490 -17.3554325 15.0993977
vn 0.2644809 -0.2879882 -0.9203873
v 9.3905239 -15.8684340 15.6419239
vn -0.5378938 -0.7580721 -0.3687775
v 8.9631510 -17.7500076 15.1127996
vn -0.4474599 0.8441957 -0.2951494
v 8.9571953 -17.8511620 15.1618423
vn -0.8029486 -0.5500716 0.2295538
v 9.0343895 -17.5614433 15.2145882
vn 0.1744160 -0.9363859 -0.3045662
v 8.9515648 -17.5285301 15.2577353
vn 0.8128964 0.3425171 -0.4710431
v 8.7986507 -17.8194485 15.0596066
vn -0.6448525 -0.0949097 0.7583914
v 9.0279121 -17.0801163 15.3125038
vn 0.3030109 0.9518050 0.0474519
v 9.1908245 -14.9844322 15.8177452
vn -0.6584627 0.3078048 0.6867919
v 8.5229731 -18.0256004 15.1966658
vn 0.7114521 -0.1372020 -0.6892108
v 8.1222191 -18.3283329 15.2135086
vn -0.4544904 -0.8821049 0.1238121
v 8.5371704 -15.6872797 16.0387783
vn 0.0439900 -0.5633848 -0.8250227
v 8.3818665 -15.6653900 15.9748306
vn 0.3015724 -0.0244030 -0.9531310
v 8.2206869 -15.8452969 15.9603796
vn 0.6380513 -0.3615997 -0.6798061
v 8.2254658 -16.0013828 15.9747286
vn 0.9727874 0.2283994 -0.0389652
v 7.8696280 -17.7105789 15.5398712
vn 0.6206712 -0.6668103 -0.4124699
v 7.8022280 -16.2831249 16.1426601
vn 0.8186535 -0.3813075 0.4294313
v 7.7031698 -16.3895721 15.9754963
vn 0.5669920 0.5817142 0.5832055
v 8.0646677 -14.5838699 16.5248585
vn -0.2823132 -0.3300624 0.9007542
v 7.4640560 -15.9690475 16.2126942
vn 0.9692844 0.0581881 0.2389602
v 7.0388026 -17.3061466 15.7519016
vn -0.1439608 0.3011184 0.9426574
v 7.3282409 -16.0467968 16.2062683
vn 0.9534556 -0.0019003 -0.3015277
v 7.2292142 -16.0275230 16.2836208
vn -0.0843941 -0.9157991 0.3926699
v 7.0577807 -17.0991039 15.9921913
vn -0.1952872 -0.4970700 -0.8454492
v 7.0581751 -16.2189159 16.2813931
vn 0.2315386 0.2827326 -0.9308341
v 6.9622393 -16.4876804 16.2441750
vn 0.2095252 0.9476876 -0.2408060
v 6.7787771 -17.2665043 16.0349712
vn -0.7133090 -0.4521991 0.5354495
v 6.7759051 -17.1765270 15.9636393
vn 0.6463420 0.4256490 0.6332968
v 6.7916226 -17.0382576 15.9553852
vn -0.5612365 -0.1581180 -0.8124114
v 7.0252862 -16.1586246 16.4287930
vn 0.2296001 0.8961472 0.3797421
v 6.7254620 -16.8004112 16.2915821
vn -0.0399604 -0.8972200 0.4397721
v 6.4430079 -16.5769882 16.3394070
vn 0.3323210 0.1428798 0.9322811
v 6.6314545 -15.7261038 16.5646458
vn 0.8163502 -0.2235427 -0.5325420
v 6.3737922 -17.0670261 16.1814194
vn 0.7253070 -0.2045513 -0.6573343
v 6.3495998 -17.2381134 16.1559811
vn -0.9749715 -0.0388761 0.2189045
v 6.2930245 -16.9588833 16.2233925
vn 0.0646271 0.0667910 0.9956718
v 6.4085112 -15.8879805 16.5861950
vn -0.4238374 0.3500787 -0.8353483
v 6.2222686 -17.0694866 16.3523445
vn 0.4140983 0.7961231 0.4412603
v 6.1384487 -17.1164818 16.1638508
vn 0.4867920 -0.7596865 -0.4311730
v 6.0792856 -17.6580105 16.0308094
vn -0.7908184 -0.5538293 -0.2605366
v 6.2540078 -15.9552155 16.3955803
vn 0.7776471 0.3029474 0.5508974
v 6.1280580 -16.3896217 16.5431175
vn -0.0552464 -0.9411997 -0.3333030
v 5.6854758 -17.6967602 16.1780567
vn -0.5508032 -0.7359117 0.3937636
v 5.0978613 -17.5125599 16.4389210
vn -0.7076086 0.4839539 0.5148580
v 5.1019406 -16.8050365 16.7373390
vn -0.9328495 -0.2265267 0.2801383
v 4.9510303 -17.2285576 16.6315556
vn 0.9115876 0.2907330 -0.2906587
v 10.4822588 -17.2133751 15.1112871
vn 0.9960408 0.0735630 -0.0499137
v 10.3238926 -16.6962681 14.9019241
vn -0.0366188 0.9606488 0.2753416
v 9.9275856 -17.4871941 14.8738174
vn -0.8806285 -0.4737464 0.0076011
v 9.8908653 -17.5662727 14.8835344
vn 0.0830695 0.3393980 0.9369677
v 9.8038397 -17.4792118 14.9992733
vn -0.4496148 0.7825306 0.4306883
v 9.7726822 -17.8943825 14.7833319
vn -0.9367512 0.1079515 0.3329317
v 9.9073458 -16.9727535 15.1733017
vn -0.9214209 0.1401690 0.3624033
v 9.9087219 -17.2696476 15.0026274
vn -0.7638385 -0.4001996 0.5063508
v 9.8556738 -17.5722790 14.9434624
vn -0.6787528 -0.7137370 0.1728417
v 9.7269964 -17.5294056 14.9944172
vn -0.9560578 0.0791529 0.2822914
v 9.9918995 -16.4012203 15.2550182
vn -0.9800504 0.1941694 -0.0424202
v 9.8593245 -17.0887718 15.0531340
vn 0.0801636 0.7043665 0.7052954
v 9.4937019 -18.6917686 14.5468407
vn 0.9699774 0.1706943 -0.1732262
v 9.6698990 -17.8383102 14.8864784
vn -0.9764813 0.1673748 0.1359043
v 9.8315859 -16.8466091 15.1388369
vn -0.7982422 -0.5318403 -0.2827637
v 9.6077433 -17.9732018 14.8694639
vn 0.0899530 -0.4781534 -0.8736578
v 9.3977108 -18.3662739 14.8379192
vn -0.3853723 0.4622224 -0.7986480
v 9.8342228 -16.4709778 15.3446846
vn 0.0591627 -0.9972087 0.0455489
v 9.7974110 -16.7473984 15.1948204
vn -0.6619009 0.7000899 0.2678830
v 9.5340357 -17.7956200 14.9016247
vn -0.5294282 0.1163445 -0.8403391
v 9.4868078 -18.3889656 14.7324457
vn -0.4431210 -0.2116158 0.8711272
v 9.2630253 -18.7721043 14.6807318
vn -0.8977816 -0.2565836 -0.3579847
v 9.6930447 -16.4757462 15.3924570
vn -0.7125493 0.0287642 -0.7010323
v 9.7736025 -16.5655632 15.2928801
vn -0.9708616 -0.2255600 -0.0809358
v 9.6932974 -16.6112919 15.4675636
vn 0.8366760 0.5422472 0.0770798
v 9.3957853 -17.5620575 15.1136751
vn -0.9102995 -0.4114563 -0.0453728
v 9.4839535 -17.8929234 15.0265074
vn -0.1913266 -0.7879162 -0.5853053
v 9.7512283 -16.1927719 15.3767576
vn -0.0808121 -0.9135768 -0.3985560
v 9.6617079 -16.3054199 15.4850006
vn 0.4064657 -0.9033367 -0.1369984
v 9.3920050 -17.8319473 14.9772425
vn 0.2733566 0.4572668 0.8462761
v 9.2414494 -18.6213894 14.7646112
vn -0.7873299 -0.0217597 -0.6161480
v 9.3645573 -17.6732101 15.0602608
vn 0.7170213 -0.6885130 -0.1087680
v 9.2810316 -18.5286961 14.7605610
vn -0.6248621 -0.6720474 -0.3973660
v 9.3289948 -17.3047276 15.1174698
vn -0.9559066 -0.2872919 0.0608756
v 9.3510771 -17.8035774 15.0075493
vn 0.9903578 0.0150770 -0.1377100
v 9.4980631 -16.7918568 15.4203110
vn 0.8936214 0.4413026 0.0818085
v 9.2603569 -18.0157661 15.1291780
vn 0.8830692 -0.4098378 0.2285213
v 9.1631889 -18.6244392 14.7778740
vn -0.5203785 -0.8538849 -0.0093119
v 9.1427593 -19.0139122 14.7582092
vn -0.4219457 -0.3408573 -0.8401061
v 9.5864353 -16.2471619 15.4350290
vn 0.9957207 -0.0658861 0.0648012
v 9.4466934 -17.1276512 15.3351250
vn 0.2756617 -0.9288027 0.2476615
v 9.3470716 -17.2549362 15.2254725
vn 0.8498662 -0.0877730 -0.5196378
v 9.3562641 -16.8936615 15.2424517
vn 0.8418710 -0.0382021 -0.5383251
v 9.3271074 -16.9948921 15.2072859
vn 0.9634459 -0.2304614 -0.1365998
v 9.1968765 -17.2507381 15.2438889
vn 0.6770822 0.4213628 0.6033350
v 9.3626871 -16.3897266 15.5816326
vn 0.4813331 0.1079004 0.8698713
v 8.9145737 -17.5885448 15.1225376
vn 0.6007423 0.1036324 -0.7926973
v 8.7807713 -17.7219563 15.1111431
vn -0.6965278 -0.3455328 0.6288529
v 9.1337404 -16.7904091 15.4814978
vn -0.5994366 -0.4722383 0.6462715
v 9.0160990 -16.6111965 15.5297737
vn -0.1733997 -0.8972085 -0.4061399
v 8.5359364 -18.7808361 14.8742723
vn -0.8841367 0.1043695 0.4554221
v 8.7226286 -17.7370434 15.3502922
vn -0.5478753 -0.6103697 0.5720852
v 8.9393167 -16.5743809 15.5029697
vn -0.6535394 -0.3938315 0.6463615
v 8.8666954 -16.2750168 15.8517876
vn -0.7372778 0.2421355 0.6307075
v 8.3432112 -18.5738831 15.1698465
vn 0.4904186 0.8050640 0.3337089
v 9.0211201 -15.0653772 16.3002014
vn -0.9372482 0.2431975 -0.2498414
v 8.7538748 -15.4461098 16.0896950
vn -0.7357690 0.1844136 0.6516407
v 8.5933695 -15.7691936 16.0053577
vn -0.9995356 -0.0090935 0.0290848
v 8.4798069 -15.8259764 15.9372654
vn -0.5505373 -0.6818438 0.4816614
v 8.6498728 -16.0206356 15.9079714
vn -0.0192202 -0.5406148 -0.8410507
v 8.4902678 -15.7140713 16.1225071
vn 0.1893249 -0.7580173 -0.6241522
v 7.9278727 -18.5468483 15.3251314
vn 0.6999031 -0.5637243 -0.4385778
v 8.2895098 -15.8936901 16.0202694
vn -0.4496211 -0.6887428 -0.5687481
v 7.6288204 -18.6967812 15.4636030
vn 0.3411238 -0.9313850 0.1271088
v 7.7472630 -16.3174706 16.0597649
vn -0.6088898 -0.5116985 0.6061500
v 7.9045835 -15.6956224 16.1857471
vn 0.2998208 -0.9371770 0.1783445
v 7.8347697 -15.6084394 16.2511845
vn 0.4883209 0.0060627 0.8726431
v 7.8162646 -15.8079338 16.1505508
vn -0.2927292 0.2629348 0.9193339
v 7.7549324 -16.1171761 16.1408119
vn -0.1723508 -0.9282029 0.3297494
v 7.7029309 -15.9982290 16.1369667
vn 0.8603845 -0.2439498 -0.4474672
v 7.6419101 -16.3810730 16.1364594
vn 0.2951301 0.9523738 0.0766966
v 7.4532385 -17.3057423 15.7292871
vn 0.4977676 -0.5335501 0.6837776
v 7.5306330 -16.3844624 16.0089512
vn 0.4249341 0.5954950 0.6817746
v 7.5246358 -16.5568314 16.1900272
vn 0.0839299 0.5044140 0.8593732
v 7.7988772 -14.5176067 16.5937309
vn 0.1615580 -0.9859421 0.0426277
v 7.3829265 -16.7414455 16.0133190
vn 0.0897645 0.5942997 0.7992185
v 7.3378849 -16.4268017 16.1300316
vn -0.6887370 0.7213040 -0.0732252
v 7.1883860 -17.4104824 15.9138784
vn -0.5881816 -0.7934036 0.1566945
v 7.1874576 -17.2281342 15.7870331
vn -0.0221910 -0.9341188 -0.3562720
v 7.4109163 -16.4071827 16.1936302
vn -0.9303305 -0.1325016 -0.3419482
v 7.4219584 -16.1280193 16.3157349
vn -0.1090595 0.3171529 0.9420829
v 7.3366776 -16.1770248 16.1802902
vn 0.1379509 0.8236820 0.5500159
v 7.2727904 -16.5512276 16.2376633
vn -0.3235986 0.6206769 0.7141737
v 7.1117873 -17.2095795 15.9701405
vn 0.1450396 0.9726801 0.1812649
v 6.9875207 -16.9115715 16.1124763
vn -0.3538819 0.1306890 0.9261145
v 7.5420556 -14.6729393 16.6205330
vn -0.5400993 -0.8086438 -0.2332125
v 6.6232634 -17.9119530 15.9974461
vn 0.9602767 -0.1423919 0.2399859
v 6.7000008 -17.0445423 16.0882206
vn -0.5740432 0.2795673 0.7696211
v 6.9688740 -15.6643553 16.6191788
vn 0.5805916 -0.2125940 -0.7859499
v 6.8626418 -16.2973137 16.4801865
vn 0.8833552 0.4228629 -0.2021647
v 6.7873321 -16.3188019 16.1470108
vn 0.5978299 -0.7764238 -0.1994132
v 6.6709895 -16.9787941 16.1388779
vn -0.4620846 -0.8789150 -0.1182644
v 6.3873415 -17.7645855 15.8904390
vn -0.2637469 0.5182059 0.8135725
v 6.7628279 -15.7229700 16.5499668
vn -0.1039921 -0.9944330 0.0169867
v 6.5275517 -16.5295143 16.4470024
vn -0.7209488 0.4220223 0.5496636
v 6.5500746 -16.9478569 16.3800716
vn -0.7949520 0.2621683 0.5471007
v 6.4128575 -17.2959976 16.1541500
vn -0.1911269 0.2667519 0.9446238
v 6.6061916 -15.9386454 16.5169582
vn 0.1674800 0.7543999 0.6346899
v 6.5482721 -16.0554581 16.5389576
vn 0.1564378 0.5534468 0.8180609
v 6.4869270 -16.0467911 16.6301441
vn -0.8057444 -0.5666016 0.1724491
v 6.4518218 -16.4857082 16.4500637
vn -0.9211514 -0.3886334 -0.0210758
v 6.3667970 -16.3968964 16.6142178
vn 0.7071891 -0.3415535 -0.6190516
v 6.1562324 -17.6853390 16.1097126
vn -0.8132087 0.1371387 0.5655835
v 6.2672973 -16.1397114 16.7236271
vn -0.0317241 0.9542245 0.2974043
v 5.9150939 -16.3335457 16.7226753
vn 0.7912514 0.2418955 -0.5616118
v 10.5957747 -17.8893948 14.8289881
vn 0.5161836 -0.2651998 -0.8143854
v 10.4043932 -18.1182270 14.6318340
vn 0.5864694 -0.6657521 -0.4613328
v 10.1891804 -18.3809643 14.6324911
vn 0.9700941 0.2105284 0.1208110
v 10.2731123 -16.3357391 15.4893551
vn -0.9131312 0.4044226 -0.0513227
v 9.9323978 -17.1636906 14.9282598
vn -0.2245371 0.4614999 0.8582546
v 9.9801998 -17.5295296 15.0624037
vn -0.9676287 -0.1654417 0.1905878
v 9.9101877 -17.2727299 15.1450510
vn -0.4751073 -0.8515673 0.2215991
v 9.6736469 -18.4286404 14.7337170
vn -0.9913920 0.0395885 0.1247988
v 9.8570404 -17.4443398 15.1164465
vn -0.4685527 -0.8050753 -0.3637473
v 9.6238852 -18.2551670 14.6980238
vn -0.1250608 0.8884122 0.4416827
v 9.5925751 -18.8395805 14.7016878
vn 0.9227616 0.3229589 0.2102585
v 10.0723648 -15.8768101 15.7408562
vn -0.7432186 0.0933335 0.6625066
v 9.7606840 -18.1003895 14.8947191
vn 0.5149984 0.8092892 0.2825378
v 9.4980097 -18.8790684 14.7564526
vn 0.2386117 0.9224291 0.3036266
v 9.7223797 -17.6573029 14.9611568
vn -0.2692555 -0.9302616 -0.2492285
v 9.5411129 -18.5304699 14.8209534
vn -0.4356033 0.8984314 -0.0554146
v 9.7994518 -17.2439404 15.2563782
vn -0.0820348 0.3411414 -0.9364256
v 9.7672377 -17.3288670 15.1214800
vn -0.5047190 -0.4604956 -0.7302071
v 9.5302343 -18.5491772 14.7381649
vn 0.2948236 0.8291241 0.4750078
v 9.4192867 -18.6805820 14.6878595
vn -0.6920935 -0.6247129 -0.3615805
v 9.7678528 -16.6744270 15.3328028
vn -0.7714800 -0.6239663 -0.1244375
v 9.5637589 -17.9231281 14.9891481
vn -0.9624818 0.0198120 0.2706221
v 9.3921328 -18.4657230 14.7377052
vn -0.9960911 0.0864459 0.0181558
v 9.4549408 -18.6124268 14.7744093
vn 0.8467406 0.3853637 0.3667769
v 9.9482641 -15.5105391 15.7087030
vn -0.3643296 0.9181841 -0.1555698
v 9.5195503 -17.7835445 15.0636511
vn 0.0374347 -0.7321306 -0.6801348
v 9.3556767 -18.5721397 14.9328384
vn 0.4982463 0.0127924 -0.8669412
v 9.5510073 -16.9441738 15.2378092
vn 0.5033758 -0.8018287 -0.3219995
v 9.2213898 -18.5096817 14.8358288
vn -0.7987920 -0.0461622 -0.5998337
v 9.5547485 -16.3888378 15.4239740
vn 0.8264319 -0.4378833 -0.3539328
v 9.4066916 -16.9826870 15.3701763
vn 0.2289161 -0.9678136 -0.1045671
v 9.4652586 -17.0408211 15.2891378
vn -0.7247302 -0.0389217 -0.6879326
v 9.3849707 -17.5194321 15.1891727
vn 0.6541137 0.4114955 -0.6346707
v 9.2353001 -18.9299641 14.9183874
vn -0.3127910 -0.2223844 -0.9234213
v 9.5436029 -16.2341290 15.5667315
vn 0.4985067 0.0245662 -0.8665377
v 9.5260553 -16.3560715 15.4999638
vn 0.9218912 -0.0689136 -0.3812712
v 9.4033136 -16.5966072 15.4371977
vn 0.9986345 -0.0117211 -0.0509108
v 9.2619543 -17.6706715 15.2783194
vn 0.9190094 -0.2176632 -0.3287013
v 9.4635277 -16.5089378 15.4783487
vn 0.6492701 0.4067025 -0.6426830
v 9.4674101 -16.2732983 15.5138235
vn -0.0906701 -0.8788524 -0.4683986
v 9.2656927 -17.1864948 15.2360601
vn -0.2191612 0.5476072 -0.8075239
v 9.0134020 -17.6523571 15.3493805
vn -0.1818119 -0.9727171 0.1441042
v 8.8178034 -18.4158096 14.9853859
vn 0.5179269 0.5637078 0.6434169
v 8.7908649 -18.4641800 14.9705267
vn 0.7071068 -0.7071068 0.0000000
v 8.9074287 -17.6553688 15.2927628
vn -0.5902109 0.4611408 0.6625711
v 8.9133854 -17.4469814 15.2305059
vn -0.4510365 -0.7292282 0.5145798
v 9.0271797 -16.4666519 15.6317177
vn -0.7434896 0.1049679 0.6604582
v 8.7201586 -17.9600620 15.3413343
vn -0.4154154 0.3798714 0.8265154
v 8.6506491 -18.1346092 15.2562799
vn -0.3548855 -0.5358012 0.7661418
v 8.8069782 -16.1527805 15.8028593
vn 0.5892574 -0.3392080 -0.7332897
v 8.6467342 -15.3574448 16.1151619
vn 0.7165607 0.6878673 0.1156689
v 7.9327760 -17.8857422 15.5791340
vn -0.5575283 -0.4758599 -0.6802350
v 8.3593035 -15.9989252 16.1831150
vn 0.9649666 0.2623729 0.0001749
v 7.8504333 -17.5625763 15.6470938
vn 0.8129155 0.5708568 -0.1152869
v 7.8211746 -17.3635445 15.7070875
vn 0.3396461 -0.6043137 -0.7207257
v 8.0760450 -16.2289028 16.2424183
vn 0.6681343 0.7420898 0.0538452
v 7.8286533 -17.4029083 15.9365406
vn 0.9912525 0.1313020 -0.0133492
v 7.8646903 -15.9934702 16.2763309
vn 0.8990480 -0.2742904 -0.3412880
v 7.7700682 -16.0800800 16.2929554
vn 0.1277244 -0.7768664 0.6165753
v 7.6811481 -16.2581844 16.1675339
vn 0.8492388 -0.2688928 0.4544119
v 7.5989227 -16.5345707 16.0909901
vn 0.9216750 -0.0856737 -0.3783849
v 7.7836385 -15.7185440 16.3559456
vn 0.3423589 0.9223136 -0.1792429
v 7.5598140 -17.4178581 16.0080185
vn 0.6610638 0.0674090 0.7472956
v 7.5671754 -16.1919613 16.2045078
vn -0.7741995 -0.5058150 -0.3804817
v 7.0585065 -18.2292461 15.8108835
vn 0.6051040 -0.4164180 -0.6785613
v 7.4222832 -16.0428257 16.3101540
vn 0.2812053 0.9596328 -0.0053368
v 7.0027666 -17.3374996 15.9615126
vn 0.2186890 0.9736276 0.0649949
v 7.1362443 -16.9595890 16.0244293
vn -0.3863055 0.1900274 0.9025839
v 7.5050664 -15.1305618 16.6484470
vn -0.2842456 0.3438424 0.8949731
v 7.4220047 -15.3977566 16.6502304
vn -0.0100876 -0.6938915 -0.7200090
v 7.0844913 -16.4290733 16.3304844
vn -0.1795902 0.4385214 0.8805943
v 7.3286576 -15.4961166 16.7019691
vn -0.0919567 0.6821830 0.7253760
v 6.9621124 -17.1418533 16.1304665
vn -0.6467726 0.7614235 -0.0438129
v 6.9740376 -16.2615128 16.3326588
vn -0.6117848 0.7902758 -0.0344047
v 6.8949995 -16.3871536 16.3452244
vn -0.0588674 -0.8640235 -0.4999981
v 6.9024491 -17.1293297 16.2491283
vn -0.3257039 -0.8377103 -0.4383589
v 6.8555698 -16.6002121 16.3838367
vn -0.3507064 0.7226711 0.5956103
v 6.7211041 -15.8632126 16.6710052
vn 0.4946541 0.8096928 0.3157766
v 6.2839131 -16.7460403 16.5539646
vn -0.4109943 0.7303818 0.5455514
v 5.5657392 -16.5260887 16.8568535
vn -0.3355929 -0.8490760 -0.4079798
v 5.4083214 -17.7163696 16.3741226
vn -0.9904175 0.0087889 -0.1378258
v 10.2992916 -18.2168026 14.7466679
vn 0.7459911 -0.4558552 0.4854825
v 10.1303387 -18.1984558 14.6509781
vn 0.9468021 0.2929106 -0.1333015
v 10.3921595 -16.9355736 15.1598215
vn 1.0000000 0.0000000 0.0000000
v 9.9991159 -16.7695732 15.2089281
vn 0.3096367 -0.4727635 -0.8249968
v 9.9599962 -17.4948101 15.1471481
vn -0.9469424 0.2445048 0.2086084
v 9.9086046 -17.3921280 15.2941294
vn -0.9970548 -0.0720824 -0.0261906
v 9.8070717 -17.8404522 14.9816952
vn -0.9858410 -0.0864881 0.1436571
v 10.0227108 -16.9084492 15.3012152
vn -0.0235634 -0.9623418 -0.2708193
v 9.2831678 -19.0763454 14.6215992
vn -0.7444708 -0.2504896 -0.6188848
v 9.8465519 -16.6531277 15.2885180
vn 0.1052522 -0.9830254 -0.1502764
v 9.8578472 -17.0794258 15.2912569
vn -0.5247537 0.8288347 0.1940792
v 9.6197376 -17.7552910 14.9937105
vn -0.9017910 -0.1252658 -0.4136201
v 9.5591688 -18.0646725 15.0273314
vn -0.4426153 0.4620323 -0.7685167
v 9.8091822 -16.3951130 15.4114599
vn 0.1087418 0.6342034 -0.7654811
v 9.9414520 -16.3840714 15.4960794
vn -0.0253445 -0.5622755 -0.8265616
v 9.7958155 -16.8527031 15.3178730
vn -0.1654440 0.7739674 0.6112306
v 9.3233318 -18.9248066 14.7991800
vn 0.8367786 0.3414679 -0.4280201
v 9.4509706 -17.8008671 15.0612583
vn -0.4281564 -0.4662113 -0.7741635
v 9.4139042 -17.9695148 14.9808950
vn 0.7491027 0.3816022 0.5415024
v 9.2994318 -18.6036701 14.7266874
vn -0.1426743 0.8869076 0.4393619
v 9.7162542 -16.4681721 15.5579290
vn 0.6374362 0.6471704 0.4181456
v 9.8083010 -15.3225145 15.8008165
vn 0.8631779 -0.3712683 -0.3421752
v 9.2223406 -18.7314377 14.8139648
vn -0.8848234 -0.1813004 -0.4292059
v 9.6556387 -16.4547348 15.4740591
vn -0.8250313 -0.5444537 0.1513062
v 9.3972883 -17.6936131 15.3125544
vn 0.7273660 -0.0886889 -0.6804948
v 9.3091993 -18.7115784 14.9999504
vn -0.9336185 0.3556122 -0.0435470
v 9.3732071 -17.4122257 15.3635578
vn 0.8647779 -0.4598171 0.2018105
v 9.2787666 -17.7978344 14.9027081
vn -0.4962735 -0.8445445 -0.2011396
v 9.1159878 -19.0072021 14.9370241
vn 0.6262264 0.6006981 0.4969933
v 9.6875381 -15.3439980 15.9710512
vn -0.8588876 0.4998309 -0.1117195
v 9.4873972 -16.3973618 15.6951399
vn 0.7865697 0.5745947 0.2261618
v 9.3289890 -16.5230370 15.4852600
vn -0.3399481 0.9361338 -0.0899379
v 9.4352140 -16.1078091 15.6379929
vn -0.3070022 -0.8440576 -0.4396776
v 8.7804861 -18.7794037 14.9189510
vn -0.7465224 0.1624696 0.6452193
v 9.1358109 -17.2940502 15.4225836
vn -0.8670422 -0.0942174 0.4892453
v 9.2457142 -17.0406609 15.5692425
vn -0.8121024 -0.4892406 0.3180147
v 8.9389772 -16.1252193 15.8992519
vn -0.5643095 -0.8226775 0.0689682
v 8.7235374 -16.0675831 16.0192184
vn 0.1059575 0.8317942 -0.5448774
v 8.6786060 -15.5407677 16.1187305
vn 0.6999485 0.3978251 -0.5931334
v 8.3022251 -18.0825157 15.4337368
vn 0.3962343 0.8196478 0.4137340
v 8.5889845 -14.8877115 16.4576244
vn -0.0847581 0.1816560 0.9797027
v 7.9202704 -16.0013237 16.1665821
vn 0.2263173 -0.7036340 -0.6735576
v 7.9043927 -16.2782497 16.2689323
vn -0.8193840 -0.5726717 0.0256309
v 8.0433559 -15.7224522 16.3628597
vn -0.5327108 -0.1066665 0.8395484
v 7.8505292 -16.0973053 16.2311306
vn -0.7976485 0.4447677 0.4073555
v 7.7757359 -16.2653923 16.2192783
vn -0.3981034 0.8871837 0.2332782
v 7.8129978 -16.1789742 16.2624931
vn 0.2362971 0.4039549 0.8837330
v 8.0096531 -14.7740345 16.6944103
vn 0.2624109 -0.8530132 -0.4511198
v 7.6090069 -16.4830284 16.1796207
vn 0.8874527 0.1890550 0.4203403
v 7.6464901 -15.8661375 16.3167171
vn 0.8150874 0.5762330 0.0599015
v 7.5843139 -16.2344799 16.3078098
vn 0.0516320 0.8143507 -0.5780720
v 7.3756599 -16.2648563 16.3443775
vn -0.1169523 -0.6953669 -0.7090748
v 7.2955551 -16.4266186 16.2628441
vn -0.1546042 -0.8666736 -0.4743148
v 7.2769284 -17.1778164 16.1805649
vn -0.4011636 -0.7740947 -0.4897399
v 7.1823592 -17.1659241 16.1170673
vn -0.9197290 0.2834315 -0.2715974
v 7.1970239 -16.5799503 16.3919067
vn -0.3125971 -0.9156373 -0.2527676
v 7.0879240 -17.0774288 16.1457386
vn 0.6015248 0.7802712 0.1713031
v 7.0793204 -17.2313824 16.1063938
vn -0.1397541 -0.9791169 -0.1476447
v 6.9948692 -17.1151352 16.1969872
vn 0.3087732 0.9444427 0.1126365
v 6.8553782 -17.1948166 16.1520157
vn 0.4285420 0.8711559 0.2396650
v 6.8357792 -16.9378529 16.4141331
vn -0.3763777 -0.8444126 -0.3811920
v 6.7868638 -17.0735741 16.3323059
vn 0.8597237 -0.1689286 -0.4820148
v 6.4971418 -17.0148277 16.4514275
vn 0.6960677 -0.3572140 -0.6228065
v 6.5167823 -17.1190796 16.4802666
vn -0.4716869 0.6869406 0.5528328
v 6.6025090 -16.1024323 16.7791424
vn 0.8271407 -0.1832728 -0.5312713
v 6.3624859 -17.6105881 16.4032631
vn -0.6606419 0.3101681 0.6836286
v 6.4428263 -16.3183746 16.8561649
vn 0.7247359 0.6132743 0.3140903
v 6.1929851 -16.7195892 16.5980816
vn 0.8382713 0.5417507 0.0617042
v 6.0854754 -16.5040760 16.6425648
vn 0.4379529 0.8930145 0.1035491
v 6.0303612 -16.3234482 16.7955456
vn -0.3163284 0.7612274 0.5661000
v 5.8515425 -16.4621887 16.9160595
vn -0.8010488 -0.5824102 -0.1382722
v 5.2464223 -17.6396255 16.5480862
vn -0.9303070 0.1438382 0.3374010
v 5.0263968 -17.0759640 16.8045044
vn 0.7929572 -0.1045429 -0.6002414
v 10.6979599 -18.2221985 14.9222727
vn 0.4526967 -0.4049127 -0.7944252
v 10.4800596 -18.3489666 14.8026962
vn 0.0905737 -0.9389765 0.3318428
v 10.1515083 -18.1343975 14.7251139
vn -0.5170390 0.5512279 0.6548424
v 10.1603041 -18.2947617 14.6823130
vn 0.9531716 -0.2767806 -0.1218870
v 10.1103020 -18.6557560 14.5752850
vn 0.3260284 -0.8666638 -0.3776233
v 9.8433771 -18.9865112 14.8420410
vn -0.8893049 -0.1829535 -0.4191239
v 10.0399513 -17.4698639 15.1562548
vn -0.5066420 0.3374449 0.7933757
v 9.9479389 -17.7003841 15.0346918
vn 0.1120325 0.7051627 0.7001388
v 9.8000584 -17.9923458 14.9338293
vn -0.9770169 0.0205310 0.2121711
v 9.9270277 -17.1841011 15.2108946
vn 0.7360133 -0.6351617 -0.2342094
v 9.8759651 -17.3534279 15.2657871
vn -0.5371536 -0.5103226 0.6715928
v 9.7962084 -17.8293400 15.1020470
vn 0.8525046 0.5225996 0.0112117
v 9.8324242 -17.7290611 15.0824604
vn -0.7854822 -0.5939416 -0.1739286
v 9.7926922 -18.0845222 14.9796095
vn 0.1833659 0.5435386 -0.8191110
v 9.9074926 -17.2459335 15.2767887
vn 0.4748594 -0.6145238 -0.6299756
v 9.6297579 -18.6852474 14.8484888
vn 0.6427035 0.6872505 0.3385544
v 9.6289062 -17.8347168 15.1591320
vn -0.9531170 -0.2017531 -0.2255300
v 9.7078972 -16.9881763 15.2100363
vn -0.2759009 -0.9536899 0.1198100
v 9.7803802 -17.1210270 15.3616934
vn 0.3984325 0.8581723 0.3237159
v 9.4255438 -18.7826691 14.8035631
vn 0.4388288 0.8111322 0.3866443
v 9.5134363 -18.2296772 15.1559839
vn -0.9955464 0.0065932 -0.0940423
v 9.4041328 -18.8824635 14.7953157
vn -0.0082928 0.9712399 0.2379589
v 9.3724298 -18.7186871 14.8634796
vn -0.8644037 -0.4963884 -0.0800304
v 9.5188026 -18.0928879 15.1868496
vn 0.6938058 -0.7039153 -0.1521083
v 9.6504173 -17.0415630 15.4173908
vn -0.2631972 0.6650023 0.6989272
v 9.4323683 -17.8269062 15.2501163
vn -0.9432927 0.1388748 0.3015173
v 9.4284868 -17.9391975 15.3972988
vn 0.0731092 0.7825561 -0.6182727
v 9.5951757 -16.5019951 15.6142044
vn 0.9781790 0.1705977 -0.1185842
v 9.5460339 -17.5172558 15.2867470
vn 0.8862380 -0.3976943 -0.2375320
v 9.3776245 -17.0890427 15.4552135
vn 0.8695855 -0.0547580 -0.4907370
v 9.5039530 -16.8250484 15.6756058
vn 0.9796365 -0.1211903 -0.1600788
v 9.4951773 -16.9020977 15.5791969
vn -0.8687491 0.3407352 0.3594086
v 9.4603004 -16.3902435 15.6025105
vn -0.0570581 0.4747343 -0.8782777
v 9.4443388 -16.5096493 15.6585608
vn 0.9900699 0.1405736 -0.0008836
v 9.2672844 -17.4993286 15.3083620
vn 0.5417291 0.6617641 0.5182642
v 9.4148369 -15.2144127 16.1965237
vn 0.8556159 -0.2812397 -0.4345408
v 9.3364038 -16.2846832 15.6898966
vn -0.6464159 0.5936015 0.4793576
v 8.8684130 -18.5895996 15.1775856
vn -0.8928391 -0.3878500 0.2289339
v 9.2601185 -16.7819500 15.7465420
vn -0.6842375 0.5156391 0.5156894
v 9.0898752 -17.5176449 15.5833778
vn 0.9481217 0.2483052 0.1985191
v 8.7680292 -18.5353489 15.2073956
vn -0.0017425 -0.2493933 -0.9684007
v 8.6927938 -18.2084293 15.1458054
vn -0.7806974 0.0245613 0.6244264
v 8.8737373 -17.9521999 15.5305500
vn -0.3814189 -0.9051433 -0.1877109
v 8.5225716 -18.8552589 15.2396431
vn -0.6182406 0.2960255 0.7281123
v 8.5467196 -18.2969437 15.3359623
vn 0.6260244 0.0055271 -0.7797840
v 8.1972561 -18.2785149 15.3322325
vn -0.8012580 -0.3415199 -0.4912737
v 8.6704512 -15.8182917 16.1592007
vn -0.6504035 -0.4686397 -0.5977894
v 8.4796267 -15.8821659 16.1109982
vn -0.4429208 -0.8960778 -0.0294272
v 8.3107824 -15.8880091 16.1742706
vn 0.8311262 -0.5406318 -0.1301789
v 8.1805182 -15.9219322 16.2963734
vn -0.8526897 0.0534498 0.5196762
v 8.0166645 -15.8741951 16.3678112
vn 0.0457484 -0.6683400 -0.7424479
v 7.9322195 -15.7782154 16.4833679
vn -0.8970865 -0.4403298 0.0366824
v 7.7825308 -15.9617224 16.4004192
vn -0.6468371 -0.7491298 0.1428508
v 7.6976981 -16.2087860 16.2763138
vn 0.7419557 -0.1878626 -0.6435910
v 7.6966329 -16.3400593 16.1951294
vn 0.1768890 -0.8551590 -0.4872507
v 7.4877267 -16.5166950 16.3214111
vn -0.6382945 -0.7164452 -0.2815787
v 7.6116619 -15.7601871 16.5655174
vn -0.1233333 0.3020218 0.9452893
v 7.9307504 -15.0322123 16.7698116
vn -0.4248414 -0.8403682 -0.3365875
v 7.5575256 -16.0501919 16.3216133
vn -0.6611107 -0.4188609 0.6224856
v 7.2894979 -17.1790428 15.9754248
vn 0.1615783 0.9544278 0.2509185
v 7.1914043 -17.2750130 15.9859991
vn 0.4211899 0.8750401 0.2385456
v 7.1915326 -17.2757130 16.1508598
vn -0.0874236 -0.9807265 -0.1747358
v 7.2807155 -16.7541943 16.3353386
vn -0.7376476 -0.6749639 -0.0173168
v 7.1535378 -16.6835728 16.3825874
vn 0.9005365 0.4312170 0.0555522
v 7.0238252 -17.2393475 16.2040539
vn 0.3516217 0.6262479 0.6958275
v 7.0246773 -17.3377190 16.1265373
vn 0.3171714 0.9325463 0.1725098
v 6.9778523 -17.0212231 16.3881855
vn 0.9131588 -0.0476691 -0.4048070
v 7.0192389 -16.5753956 16.3853016
vn -0.0387047 0.9974747 -0.0595491
v 6.9191880 -17.1992722 16.2743168
vn -0.6927257 0.5422296 0.4755189
v 6.9004631 -17.3215332 16.1573639
vn -0.6635644 0.2086995 0.7184197
v 7.0689745 -15.7438755 16.6914406
vn -0.4960319 0.4365067 0.7506092
v 7.0578971 -15.8997831 16.6475677
vn -0.3246188 -0.9436377 -0.0645799
v 6.6570582 -16.5234375 16.5667419
vn -0.8019053 0.1806647 0.5694807
v 6.5234318 -17.4370575 16.4360161
vn 0.7260141 0.6873313 -0.0218905
v 6.4872255 -16.8311329 16.4341679
vn -0.6559229 -0.7547497 -0.0108696
v 6.5785151 -17.8960857 16.4640656
vn -0.6483429 -0.7508852 0.1257891
v 6.4583082 -16.5361462 16.7894173
vn -0.4862549 -0.7014481 -0.5210823
v 5.3082600 -17.8009872 16.5999317
vn -0.9699664 -0.2386770 0.0468879
v 5.1713576 -17.5323849 16.7730274
vn 0.8147336 0.3523299 -0.4605137
v 10.5440664 -17.6528778 14.9437990
vn 0.2577811 0.6424586 -0.7216619
v 10.2001495 -18.2173958 14.7940960
vn 0.8369865 0.0294252 0.5464319
v 10.1258526 -18.3840237 14.7474909
vn -0.4012973 -0.7876890 -0.4674467
v 10.1542883 -18.2555561 14.8017321
vn 0.2977475 -0.7097555 -0.6384306
v 10.1423054 -18.1187553 14.8567848
vn 0.9225403 -0.2250749 0.3134657
v 10.0850267 -18.1498108 14.8683758
vn 0.9314734 0.3616875 0.0392375
v 10.3619719 -16.8008575 15.7415085
vn 0.4185828 0.0710737 0.9053933
v 10.0165024 -18.2818489 14.9540615
vn -0.9696479 0.0982034 0.2239176
v 9.8509207 -18.6591206 14.6933327
vn -0.8034691 -0.3249193 0.4988637
v 10.0711308 -17.6106415 15.0758638
vn -0.0614262 -0.1420481 -0.9879521
v 9.7751398 -18.6793766 14.7930050
vn -0.4071041 0.7364317 0.5403098
v 9.8125811 -18.7896214 14.7487011
vn 0.0824891 -0.0420213 0.9957057
v 9.9419832 -17.8032551 15.0206776
vn -0.8170188 -0.2488323 0.5201564
v 9.9041681 -17.9264965 14.9782619
vn 0.5184464 0.8493600 0.0990003
v 9.8232594 -18.5929527 14.8588076
vn -0.6017884 -0.1276430 0.7883895
v 9.7896557 -18.2408009 15.0496683
vn 0.2931683 -0.8536484 -0.4305077
v 9.5753851 -18.9712257 14.6258936
vn -0.0612567 -0.9958814 -0.0668425
v 9.7567749 -17.9177628 15.0694561
vn 0.3906316 -0.7575861 -0.5229440
v 9.6639376 -18.5301495 14.8396301
vn -0.8941256 -0.1931248 -0.4040326
v 9.9609432 -16.9598942 15.3979416
vn 0.6354857 0.7654160 0.1014707
v 9.7342434 -17.8984432 15.1274652
vn 0.2287265 -0.5841570 -0.7787457
v 9.6952877 -18.4799938 14.8783493
vn -0.9687878 -0.1341760 0.2084396
v 9.7977800 -17.4848957 15.1653204
vn 0.0227573 -0.8711188 -0.4905447
v 9.6578217 -18.1110992 15.0658112
vn 0.0008816 -0.7958076 -0.6055490
v 9.4937782 -18.5176239 14.8734932
vn -0.6117401 -0.3027532 -0.7308315
v 9.8088932 -16.9440784 15.4932995
vn -0.5715268 -0.5467443 0.6119051
v 9.6472559 -17.9710732 15.1320677
vn -0.6759269 -0.6651487 -0.3173327
v 9.5854979 -18.1983376 15.1355391
vn 0.3505158 0.8990353 -0.2624392
v 9.5551567 -18.0109081 15.1560469
vn -0.9651296 -0.2287308 -0.1273075
v 9.8062963 -16.5960369 15.5500259
vn -0.9784155 -0.1421933 -0.1499471
v 9.8188200 -16.7389469 15.6090698
vn 0.0397243 -0.0324572 -0.9986834
v 9.7379503 -16.6082611 15.6529779
vn 0.1169036 0.8863513 0.4480123
v 9.6285133 -16.9545918 15.4637051
vn 0.4293641 -0.1366807 -0.8927289
v 9.4334154 -17.9312000 15.1104660
vn -0.0480852 -0.9841422 -0.1707396
v 9.4099617 -19.1569901 15.0694971
vn 0.2000121 -0.4243352 -0.8831393
v 9.5644989 -16.6205254 15.5530958
vn 0.9559572 0.2616000 -0.1330834
v 9.4539890 -17.7193336 15.1779518
vn 0.9291117 0.2675029 0.2553306
v 9.4235315 -17.4727592 15.5018892
vn -0.9705439 -0.0804535 0.2270941
v 9.3639555 -17.6254845 15.4350758
vn 0.9789858 0.1758733 -0.1032255
v 9.2927494 -18.0122490 15.3896246
vn 0.7140497 -0.2517238 -0.6532750
v 9.3443346 -17.3187962 15.3920135
vn -0.1512947 -0.8202968 -0.5515643
v 9.2828226 -17.3486805 15.5283403
vn 0.2615071 0.3680539 -0.8922727
v 9.3911695 -16.4528961 15.7679405
vn -0.4224367 -0.5894513 -0.6885453
v 9.4137602 -16.2554703 15.6973486
vn -0.6848695 0.3662698 0.6299208
v 8.8541946 -17.6725864 15.5255899
vn -0.3047384 -0.8920193 -0.3338206
v 8.7161913 -18.9257698 15.1741467
vn -0.7377806 -0.6276679 0.2484207
v 9.0538940 -16.4878426 15.7686310
vn -0.8329369 -0.5140542 0.2048521
v 8.9553442 -16.2804909 15.9863548
vn -0.3740135 0.4922637 0.7859964
v 8.3813200 -18.6661243 15.2862730
vn -0.3739947 -0.9070899 -0.1931732
v 8.3265171 -18.8214607 15.3758545
vn 0.1776498 -0.1585253 -0.9712416
v 8.1543007 -18.4799404 15.3295765
vn -0.7126484 -0.1964140 -0.6734640
v 8.1436491 -18.6750698 15.3049412
vn 0.3269095 0.7972338 0.5074925
v 8.4109907 -14.9606676 16.6747856
vn 0.9946271 0.0415882 -0.0948025
v 8.2630291 -16.0087128 16.1552467
vn 0.4002402 -0.8844625 -0.2398623
v 8.2648678 -15.9253426 16.3462315
vn 0.0961846 0.4441364 0.8907814
v 8.0864248 -14.9675913 16.7308083
vn -0.4719225 -0.0971347 -0.8762728
v 7.8153396 -16.1346035 16.4406776
vn 0.2582237 -0.9267364 -0.2729107
v 7.6508899 -16.5014763 16.2885685
vn 0.1937852 0.9633486 0.1854907
v 7.6775727 -16.3512306 16.3425655
vn 0.0748999 0.3039711 -0.9497324
v 7.6720567 -15.8851261 16.5542736
vn -0.3975613 -0.7343625 -0.5501424
v 7.6940970 -16.2060738 16.4177570
vn 0.6965759 0.6738032 -0.2465184
v 7.3444228 -17.0586014 15.9970016
vn 0.4605960 -0.0289613 -0.8871373
v 7.4933119 -16.1085968 16.4413662
vn 0.7745768 -0.5335701 0.3396083
v 7.4455533 -16.7332745 16.2539921
vn 0.4277119 0.9038281 -0.0125424
v 7.2799282 -16.9715271 16.1016750
vn 0.8265418 0.0153114 -0.5626671
v 7.3370519 -16.6119251 16.3720264
vn -0.4201159 0.4581639 0.7833189
v 7.5719256 -15.5266638 16.8121891
vn -0.2078035 -0.5039123 -0.8383855
v 7.1419010 -17.2499237 16.3131142
vn -0.2721965 -0.0549300 -0.9606726
v 7.1355696 -16.6062355 16.5680275
vn 0.8261124 -0.2644654 -0.4975906
v 7.0273366 -16.5440807 16.5342007
vn 0.1087337 -0.4805613 -0.8701941
v 6.9988003 -16.7215805 16.4015942
vn -0.3825492 -0.8449610 -0.3737608
v 6.9878426 -16.8127823 16.5090408
vn 0.8244659 0.3945942 -0.4056494
v 6.6906619 -17.1445656 16.3198357
vn -0.8412423 0.1167822 0.5278952
v 6.5956135 -17.1788692 16.5065403
vn -0.8298116 -0.4048847 0.3840327
v 6.3390245 -17.7306652 16.2197933
vn 0.8337222 -0.1960198 -0.5162205
v 6.4380894 -17.3950520 16.5039253
vn 0.6515219 -0.5212349 -0.5512108
v 6.3494864 -17.8826447 16.4775581
vn -0.1248901 -0.8854849 -0.4475701
v 5.9423141 -17.8983402 16.5025692
vn -0.2716562 -0.8640720 -0.4237716
v 5.6437845 -17.8615150 16.5316200
vn -0.5685930 0.5003731 0.6529386
v 5.3293800 -16.9549484 17.0399303
vn -0.9057047 -0.1262570 0.4046705
v 5.1511679 -17.3385887 16.8799133
vn -0.4621357 -0.5946470 0.6578947
v 10.3373499 -18.0866146 14.8818932
vn 0.7974258 -0.5916528 -0.1185714
v 10.2866926 -18.0752716 14.9810095
vn -0.0695274 -0.7172641 0.6933240
v 10.2793188 -18.1515350 14.8991737
vn 0.7432187 -0.6400624 -0.1947981
v 9.9238272 -19.0428486 15.0825968
vn -0.6848769 -0.6236635 0.3768124
v 10.0994101 -18.3116131 14.9930077
vn -0.7246481 0.4354443 0.5341101
v 9.9378681 -18.1369324 15.1234703
vn -0.8107187 -0.4176921 -0.4102056
v 9.8936129 -17.6087055 15.1308250
vn 0.6390905 0.0634777 -0.7665076
v 9.9440622 -17.7552185 15.2274313
vn 0.0082684 0.2194962 0.9755784
v 9.8177576 -17.9239578 15.1699200
vn 0.9778777 -0.1016455 -0.1828210
v 9.7751741 -18.0483742 15.1605911
vn -0.9665895 0.2561316 0.0100682
v 9.7627287 -18.2057533 15.1550837
vn 0.0385571 0.9391083 0.3414511
v 9.6192102 -18.9165154 14.9444380
vn -0.9232231 0.2044644 0.3253514
v 9.7868938 -17.7221336 15.2168331
vn -0.0233260 0.8605053 0.5089073
v 9.8407526 -17.0094090 15.3607149
vn -0.0325228 0.4309182 -0.9018047
v 9.8803511 -16.9373531 15.4981394
vn -0.2524164 0.1207314 0.9600573
v 9.6934805 -17.9348850 15.1746531
vn 0.6360584 0.7457964 0.1980338
v 9.4929533 -18.8451309 14.9159241
vn 0.8542765 0.4732913 0.2149582
v 9.9984579 -15.7957458 15.9868765
vn 0.4349005 0.7071364 -0.5575120
v 9.5772238 -17.7058964 15.2521372
vn -0.9422624 0.2009991 0.2678451
v 9.5159883 -17.8373604 15.2243128
vn 0.0388815 0.6912823 -0.7215380
v 9.3539257 -18.8127460 14.9489174
vn -0.3821978 -0.1653934 -0.9091589
v 9.7451010 -16.4488373 15.6664906
vn 0.6563826 0.6549249 0.3744800
v 9.8586998 -15.6878023 16.1719227
vn -0.1736914 -0.6875333 -0.7050740
v 9.7012644 -16.7089367 15.6000128
vn 0.8444368 0.5111642 -0.1601176
v 9.5200109 -17.6501389 15.4084902
vn 0.2048052 -0.4249380 -0.8817497
v 9.5495834 -17.4483986 15.6584740
vn 0.7556940 -0.0123469 -0.6548086
v 9.3883877 -17.2263126 15.5475216
vn 0.6586822 0.5105472 0.5527018
v 9.5800705 -15.4339008 16.2238789
vn -0.8253353 0.2465958 0.5079489
v 9.2956343 -17.2859268 15.6722603
vn -0.7316449 0.1497672 0.6650305
v 8.5336580 -18.5646553 15.3925123
vn 0.1943472 0.9006886 -0.3885734
v 8.2906685 -18.6860695 15.2971478
vn 0.4520002 0.1797465 -0.8737202
v 8.4250412 -18.3527317 15.4027824
vn -0.6488457 -0.7490601 -0.1338220
v 8.7328730 -16.0321522 16.2306004
vn 0.4630588 0.8291385 -0.3132189
v 8.3245001 -18.0342960 15.5590181
vn 0.3841521 0.8636345 0.3264393
v 8.7753792 -15.0574322 16.6702900
vn 0.2433195 0.9686013 0.0510602
v 8.1506224 -18.0266399 15.6841335
vn -0.5619233 -0.4919783 -0.6649809
v 8.0531120 -18.6848488 15.5219002
vn -0.0352586 -0.7317490 -0.6806616
v 8.3937130 -15.8222952 16.4779587
vn 0.2896480 0.0025980 -0.9571298
v 8.3335009 -16.1136475 16.2270947
vn 0.1404773 -0.7907530 -0.5957986
v 8.2397881 -16.1808681 16.2512836
vn -0.0865743 -0.8467464 -0.5249051
v 7.7085719 -18.8430214 15.6136484
vn -0.6147825 0.7157513 0.3312742
v 8.0201521 -16.2207813 16.3914890
vn 0.4127384 -0.7647529 -0.4947728
v 7.8891172 -16.3431282 16.3313866
vn 0.8558690 0.2763020 -0.4372020
v 7.9102392 -16.0697155 16.4448357
vn 0.6981317 -0.0131012 -0.7158496
v 7.9329314 -15.9318943 16.4916344
vn -0.9723737 -0.0842553 0.2176937
v 7.8572693 -16.2735958 16.3641148
vn 0.5727407 0.7867399 -0.2302355
v 7.5662217 -17.2471657 16.2167778
vn 0.4223248 -0.7810782 -0.4599551
v 7.4817963 -16.4102745 16.4390373
vn 0.3905163 0.9070339 0.1574373
v 7.2818694 -17.0967503 16.4200096
vn -0.8110472 -0.5652804 -0.1505344
v 6.9711270 -18.2462997 16.1435509
vn 0.7530203 0.2804435 -0.5952410
v 7.0582700 -17.3901844 16.2918949
vn 0.2805551 -0.7902787 -0.5447463
v 6.9980717 -17.1418800 16.3844986
vn -0.1813354 -0.7252117 -0.6642179
v 7.0291395 -17.2210140 16.5112801
vn 0.8043704 0.0852100 -0.5879861
v 6.5973296 -16.9861221 16.5508461
vn 0.8196878 0.5607795 -0.1167832
v 6.6806197 -16.9824181 16.7325363
vn 0.7429522 -0.2769818 -0.6093464
v 6.5238709 -17.2291336 16.5867348
vn 0.5456723 0.8219947 0.1629923
v 6.5352254 -16.8635159 16.7467670
vn 0.7959601 0.5735916 -0.1934948
v 6.2422056 -16.7774372 16.9452477
vn -0.1996595 -0.8505796 -0.4864674
v 10.3553629 -18.4651356 14.8215456
vn -0.5304331 0.1292635 0.8378137
v 10.3693724 -18.2882347 14.9679136
vn -0.6619913 -0.7492700 -0.0190272
v 10.2056541 -18.4221687 14.8200092
vn -0.8462285 -0.4122904 0.3375115
v 10.2235222 -18.3501511 14.9614983
vn 0.8981413 -0.4241776 0.1158262
v 10.0702686 -18.7541714 14.7241926
vn -0.2328112 0.0533366 -0.9710582
v 10.2145271 -18.2096310 15.0848598
vn 0.9629293 -0.2116746 -0.1672155
v 10.1277370 -18.6030846 14.9307108
vn 0.9333555 -0.3581759 -0.0236163
v 9.9623270 -18.8153782 14.8759613
vn 0.0938814 -0.9277054 -0.3613156
v 10.0554543 -18.2453499 15.0214424
vn -0.3536138 0.0331767 -0.9348030
v 9.8627119 -18.6683731 14.8551636
vn -0.8867993 -0.4172872 -0.1986412
v 9.8688116 -18.5690670 14.9057703
vn -0.6834681 0.0602866 -0.7274867
v 9.8543558 -18.8321514 14.8797417
vn -0.7682489 0.6096174 0.1953466
v 10.0925856 -17.7601204 15.1583509
vn -0.9448038 0.2936057 0.1454014
v 9.7185173 -18.6652203 14.9194441
vn -0.2910343 0.7444581 0.6009003
v 9.8782187 -18.0958652 15.1676865
vn -0.9971767 -0.0365026 0.0656222
v 9.9669857 -17.2608299 15.3968296
vn 0.8768885 -0.4481061 -0.1739758
v 9.9010372 -17.3034954 15.3915167
vn -0.9009538 0.2862693 0.3260861
v 9.8585262 -17.6729870 15.3352528
vn -0.2395697 0.2774822 0.9303817
v 9.6979465 -18.0800076 15.1700087
vn 0.3409013 0.6744294 0.6549286
v 9.6565075 -18.3040752 15.1277943
vn -0.9049757 0.4234001 0.0418484
v 9.8586769 -17.2290478 15.4683495
vn -0.0516010 -0.8348413 -0.5480670
v 9.5916805 -18.7655411 15.1296978
vn 0.2667021 -0.6765230 -0.6864304
v 9.6529293 -18.6812973 15.0566587
vn -0.7985074 -0.4565853 -0.3923211
v 9.7783308 -17.4027519 15.3614540
vn 0.4330302 0.6672158 -0.6060594
v 9.8400354 -17.1367931 15.4725494
vn 0.9015412 0.1608689 -0.4016774
v 9.6447382 -17.9046993 15.3363867
vn 0.7722661 -0.1058070 -0.6264263
v 9.3391571 -18.9410019 14.9595041
vn -0.7433411 -0.3086188 -0.5934631
v 9.8129864 -16.8124619 15.4989100
vn -0.9135846 0.0705270 -0.4004860
v 9.6906967 -17.0332756 15.5821772
vn -0.9859901 0.1412365 -0.0887458
v 9.7245388 -16.7779427 15.5349617
vn 0.4639584 -0.8101183 0.3584006
v 9.3891373 -18.6371250 15.1200037
vn 0.1100073 -0.9490867 -0.2951829
v 9.4538088 -18.7074661 15.0490341
vn -0.8620228 0.0079883 0.5068065
v 9.5474787 -17.8717728 15.4464874
vn 0.4390349 0.4510807 -0.7770294
v 9.5801086 -17.9609528 15.3519840
vn -0.3045985 -0.9480606 -0.0916568
v 9.2390947 -19.1050358 15.1560841
vn 0.2735391 -0.4835986 -0.8314498
v 9.5797920 -16.9761429 15.7394676
vn 0.9443699 -0.1963494 -0.2638416
v 9.5075665 -17.0111198 15.5401974
vn 0.6746793 0.5403076 0.5028673
v 9.6571846 -15.5278263 16.1642361
vn -0.4241596 -0.8050948 -0.4146216
v 9.3779554 -17.4986458 15.5827427
vn 0.9869820 -0.1429075 0.0737832
v 9.3959675 -17.1205311 15.6761398
vn -0.3195851 -0.8831095 -0.3434868
v 8.9246702 -19.0048332 15.1983328
vn -0.8981663 -0.4321616 -0.0808317
v 9.2209034 -16.7082500 16.0508347
vn 0.8824700 -0.3240254 -0.3409608
v 8.7633829 -18.5173779 15.3527546
vn -0.8904623 -0.4548855 0.0124948
v 9.1195688 -16.4942265 15.9946871
vn 0.4467193 0.1673810 -0.8788774
v 8.2293072 -18.4706726 15.4119158
vn -0.5463272 -0.6334889 -0.5479220
v 8.1405649 -18.7550545 15.4065447
vn -0.2387486 -0.7727017 -0.5881592
v 8.0925760 -18.8782654 15.5766430
vn -0.3019277 -0.6759675 -0.6722407
v 7.9417596 -18.8684406 15.7164192
vn 0.4959950 -0.5269564 -0.6901492
v 8.4553890 -16.1560249 16.3207607
vn 0.2914299 0.9006603 0.3223037
v 8.5647554 -15.0729685 16.7607498
vn -0.4104821 -0.4484885 0.7939537
v 8.3716002 -15.8420639 16.3436165
vn 0.8390774 0.3186556 -0.4409170
v 8.2424459 -16.0885582 16.4175587
vn 0.1844560 -0.0657783 -0.9806372
v 8.2137461 -16.3114262 16.2781696
vn 0.9152318 0.3482099 -0.2027330
v 7.8669758 -17.8711090 15.8353128
vn -0.8217804 -0.2836181 -0.4942042
v 8.0756493 -15.8984861 16.5339813
vn -0.7122696 -0.5951195 -0.3721624
v 7.3464446 -18.6549568 15.8323383
vn 0.5028267 0.8502700 -0.1555841
v 7.8159976 -17.3844719 16.0713196
vn 0.6749426 -0.5077446 -0.5353951
v 7.8201518 -16.5427246 16.4225159
vn -0.7081975 -0.6623597 -0.2444098
v 7.7862539 -16.2919312 16.4408436
vn 0.4920322 -0.1886391 -0.8498939
v 7.8356028 -16.4317398 16.4717522
vn 0.2680570 -0.6877486 -0.6746461
v 7.7773747 -16.6043320 16.4920959
vn -0.8897097 0.4143726 -0.1916041
v 7.2868185 -17.2901249 16.2370567
vn -0.2105031 -0.4547831 -0.8653675
v 7.1211834 -16.7370491 16.4818954
vn 0.0735631 0.9376391 0.3397374
v 6.9075751 -17.0004635 16.5777702
vn -0.2622805 0.7235506 0.6385009
v 6.7629585 -16.9970169 16.5231228
vn 0.8532231 0.4622574 -0.2415129
v 6.1767993 -16.6053715 16.9024124
vn -0.6632736 -0.6343916 -0.3970082
v 5.1985765 -17.9129753 16.7586956
vn -0.9565263 0.0349494 -0.2895446
v 5.1685739 -17.6479950 16.8246727
vn 0.8783920 0.1988836 -0.4345949
v 10.7738972 -18.0438805 15.0767536
vn 0.9155013 -0.0447482 -0.3998188
v 10.2900658 -18.2655315 15.0287399
vn 0.8685059 0.4816914 -0.1169228
v 10.4542294 -17.0206318 15.4378519
vn 0.1854342 -0.9008146 -0.3926159
v 10.1801023 -18.3144665 15.0345650
vn 0.9052253 0.1964059 0.3768182
v 10.0523100 -18.3622646 14.9622574
vn -0.9959729 0.0896337 0.0019324
v 10.1467686 -17.9785004 15.2281494
vn -0.3188465 0.4449334 0.8368818
v 10.0666561 -17.9779282 15.0877209
vn -0.6037320 -0.6179339 0.5036521
v 10.0756788 -17.8749142 15.1398344
vn -0.8139902 0.5521352 0.1804625
v 9.8389463 -18.9212742 14.9640827
vn -0.3932900 -0.8086672 -0.4374704
v 10.0649719 -17.9514885 15.3283253
vn -0.9071940 0.4170767 0.0551922
v 9.8950949 -17.8430176 15.1859322
vn -0.4832311 -0.8494155 0.2120873
v 9.9253435 -17.9455910 15.2771034
vn -0.7592922 -0.3821733 0.5267057
v 9.9190083 -17.9762421 15.1546993
vn -0.9616525 0.2635601 -0.0758987
v 9.7870102 -18.7383938 15.0357599
vn -0.9807727 0.0312694 0.1926324
v 9.9905939 -17.1379871 15.3791809
vn -0.4184729 -0.8987888 -0.1306106
v 9.8702641 -17.7748051 15.2279825
vn -0.8803853 0.4742507 0.0028270
v 9.5609312 -18.7470226 14.9730282
vn 0.8722395 -0.3968625 -0.2858291
v 9.7003927 -18.7856712 15.0522518
vn 0.6757535 0.1832495 0.7139866
v 9.7910118 -17.9761333 15.2631340
vn -0.8403758 0.5141165 0.1716181
v 9.7510109 -17.3935890 15.4541788
vn -0.5163258 0.6546807 0.5520878
v 9.8488083 -17.3907776 15.5475035
vn 0.2658438 0.5352604 -0.8017626
v 9.6327066 -17.9882946 15.2931967
vn -0.4471971 -0.7500830 -0.4872271
v 9.7261448 -17.1068249 15.5813017
vn 0.2144585 0.8898399 -0.4027312
v 9.6738529 -17.7815876 15.4015970
vn -0.9514586 0.0280580 -0.3064950
v 9.7800131 -16.7942677 15.7298975
vn 0.9867987 0.0267253 -0.1597314
v 9.3886852 -18.8018055 15.1312275
vn 0.0188807 -0.8762761 0.4814393
v 9.4327917 -18.8972054 15.0764036
vn 0.4479703 -0.0422245 -0.8930508
v 9.6263857 -17.5536442 15.5871906
vn 0.6801508 0.2934000 -0.6717971
v 9.6146965 -17.1724129 15.5676498
vn 0.0218140 -0.6126800 -0.7900301
v 9.6656837 -16.8279419 15.8370457
vn -0.9719270 -0.1498049 -0.1814291
v 9.5521097 -17.1594143 15.6439829
vn 0.7391217 0.1830230 -0.6482297
v 9.5447378 -17.3087215 15.6425924
vn 0.3340724 0.6001589 -0.7267771
v 9.4674520 -17.5452290 15.6096411
vn 0.9477807 0.1453828 -0.2838582
v 9.2985630 -17.7422695 15.5889788
vn -0.7329905 0.5945260 -0.3305507
v 8.9026041 -18.6877728 15.4696455
vn -0.4432277 -0.4805438 -0.7567211
v 8.8834438 -18.6075325 15.4819775
vn 0.7253922 0.6574073 -0.2040147
v 8.8196335 -18.7187634 15.4021225
vn -0.7001345 0.2379707 0.6731878
v 8.8371096 -18.2449875 15.4515829
vn -0.6822534 -0.7095210 -0.1763811
v 8.5761137 -18.9283257 15.4794312
vn 0.6754084 0.6248933 0.3915762
v 9.1593533 -15.3201447 16.4840374
vn -0.6084509 -0.0265582 0.7931471
v 8.6656466 -18.5723324 15.5565376
vn 0.6847286 0.5118366 -0.5188161
v 8.6386995 -18.2178593 15.5490990
vn 0.4946185 0.1834822 -0.8495216
v 8.3929653 -18.5106373 15.3439217
vn 0.2214834 0.9679933 -0.1180433
v 8.4241543 -18.0106564 15.8309145
vn -0.1302368 -0.9207358 -0.3678098
v 8.2601223 -18.8475628 15.5150404
vn -0.0123956 -0.7105798 -0.7035075
v 8.6314278 -16.0731316 16.4178925
vn -0.9492233 -0.1969524 0.2453261
v 8.4075117 -15.9905243 16.4033432
vn 0.1413032 -0.1837113 -0.9727710
v 8.3166132 -16.3545780 16.3443623
vn 0.1760627 -0.5593841 -0.8099947
v 8.2445612 -16.4859772 16.3478565
vn 0.2425727 -0.8856007 -0.3960681
v 8.2118282 -16.2207642 16.3682671
vn -0.0600218 -0.6023417 -0.7959787
v 8.1054821 -16.4227409 16.3206120
vn 0.3514216 0.2016376 -0.9142457
v 8.0841303 -16.0893707 16.6261368
vn 0.3516104 -0.1839992 -0.9178858
v 7.6941586 -16.3036766 16.5647793
vn 0.3851993 -0.3645487 -0.8477769
v 7.5794096 -16.6063290 16.4651718
vn 0.2121229 -0.7503157 -0.6261232
v 7.5983214 -16.8020744 16.5835037
vn -0.4617217 0.8820950 -0.0933889
v 7.2531738 -17.3834820 16.3767662
vn -0.3788556 0.4883513 0.7861180
v 7.3499665 -15.7408390 16.8348732
vn 0.3654349 0.7468660 0.5555614
v 7.0056100 -17.2436142 16.4171371
vn -0.4408090 0.6912723 0.5725645
v 7.0431538 -15.9345198 16.7984791
vn -0.6686448 -0.7394133 -0.0786273
v 6.7397146 -18.0126972 16.4460812
vn -0.5600770 0.6103229 0.5601961
v 6.7765627 -17.1747665 16.7453957
vn 0.7917517 -0.3076781 -0.5276963
v 6.4944749 -17.5898705 16.6221828
vn 0.0436616 -0.8650870 -0.4997181
v 6.0975747 -17.8157349 16.2604675
vn -0.0595157 -0.8681554 -0.4927110
v 5.8750911 -18.0790100 16.8203793
vn -0.3844468 0.6341225 0.6708870
v 5.6493011 -16.7390442 17.0661087
vn -0.9509919 -0.2977232 -0.0835188
v 5.0879540 -17.8230610 16.9236565
vn -0.7924044 0.2851237 0.5392587
v 5.2558918 -17.1344013 17.0624313
vn 0.0325967 -0.5933805 -0.8042618
v 10.3903809 -18.5616875 14.8758430
vn -0.9601876 -0.2648760 -0.0887719
v 10.2695484 -18.6418476 14.9045877
vn 0.1248100 0.4821615 0.8671463
v 10.3170662 -18.4081039 15.0250120
vn 0.3826247 -0.6344298 -0.6716378
v 10.3309679 -18.5374146 15.0219421
vn 0.1732941 -0.6338271 -0.7538118
v 10.1767607 -18.5320454 15.0261869
vn -0.6905959 -0.3844676 0.6125864
v 10.1797571 -18.3225517 15.2076616
vn 0.9488483 0.2706200 0.1626400
v 10.2758274 -16.5639267 15.8588943
vn 0.1137592 0.1595773 -0.9806090
v 10.0339375 -17.8092823 15.3702984
vn 0.9683954 0.2235748 0.1105658
v 10.2061157 -16.2867908 15.8872271
vn -0.9808209 0.0708574 -0.1815755
v 9.8769426 -18.9018097 15.0862532
vn -0.9457840 0.0385896 0.3224956
v 9.9692612 -17.4775848 15.3425207
vn -0.9849595 -0.1098815 -0.1333448
v 9.9233418 -17.4993820 15.4298687
vn 0.3683019 0.7666211 0.5259715
v 9.9348459 -18.3710880 15.1503563
vn -0.5179309 -0.3980978 -0.7571432
v 9.7795420 -18.7000561 15.0811758
vn 0.2093645 -0.5202943 -0.8279254
v 9.6803083 -18.2521610 15.1782541
vn -0.7852195 -0.6185665 0.0283895
v 9.8809080 -17.8663082 15.4046898
vn -0.5595306 -0.5945250 -0.5774648
v 9.7128954 -18.8254509 15.1661062
vn -0.2761534 -0.5641921 -0.7780916
v 9.9473896 -17.0764732 15.5975876
vn -0.0273592 -0.4374068 -0.8988475
v 9.9553785 -17.3568039 15.5016127
vn -0.0115796 0.3746249 -0.9271042
v 9.7447853 -17.7753773 15.3021984
vn 0.7644885 0.5588599 -0.3212988
v 9.8146238 -17.8794670 15.3612175
vn -0.6053445 0.1660786 -0.7784445
v 9.9261866 -17.2799892 15.5334730
vn 0.8167008 -0.1098731 -0.5665050
v 9.8648853 -17.4344234 15.5117397
vn 0.0453976 -0.1182250 -0.9919486
v 9.7600088 -17.9505157 15.3895187
vn 0.1472803 0.4914780 -0.8583460
v 9.7484808 -18.1305656 15.3366175
vn 0.9132502 -0.3312132 -0.2372170
v 9.5463696 -18.9111404 15.0793839
vn -0.0620111 0.8628780 0.5015937
v 9.4423532 -18.9865227 14.9724112
vn -0.7178302 -0.6924023 0.0727931
v 9.4996500 -18.6743107 15.1341076
vn -0.9131916 -0.4072562 -0.0149490
v 9.6173830 -18.2493477 15.4586430
vn -0.5975883 -0.6754805 -0.4319887
v 9.5706186 -17.5063210 15.4798365
vn 0.9236457 0.3823201 -0.0266458
v 9.3650656 -18.9873657 15.1549883
vn -0.7344083 -0.1317411 -0.6657994
v 9.6831951 -17.1089287 15.7811756
vn -0.9398704 -0.0798007 -0.3320775
v 9.7140045 -17.0064735 15.6849775
vn -0.9195724 0.2374216 -0.3130778
v 9.7060747 -16.8836346 15.6675816
vn -0.9193909 -0.3924578 -0.0264085
v 9.5830889 -17.5557251 15.6535587
vn 0.7140645 -0.2547448 -0.6520866
v 9.4560862 -17.4593849 15.6701326
vn -0.6189268 -0.7704441 0.1527926
v 9.5052366 -17.7225685 15.7033968
vn -0.3033746 0.2541817 -0.9183439
v 9.6690674 -16.9798698 15.8466501
vn 0.9222881 -0.1409144 -0.3598998
v 9.3381109 -18.0027275 15.5165949
vn -0.8431765 0.2264113 0.4876385
v 9.0531664 -17.9154758 15.7042150
vn -0.9666287 0.0908301 0.2395386
v 8.8751841 -18.3075943 15.5841036
vn -0.8975492 0.2555192 0.3593262
v 8.9721527 -18.1197796 15.7205696
vn -0.8626702 -0.4766089 -0.1692456
v 9.0981493 -16.4664440 16.1597786
vn -0.0713561 -0.9075967 0.4137350
v 8.4734087 -18.8356266 15.4127340
vn 0.6921610 0.2104616 -0.6903760
v 8.5191402 -18.7174778 15.5509443
vn 0.7070867 0.6175406 -0.3444881
v 8.7372875 -18.2507229 15.8318701
vn -0.8223856 0.5162686 -0.2390579
v 8.3990879 -16.0977383 16.5066967
vn 0.2995678 0.3893574 -0.8710108
v 8.2307119 -16.2996826 16.5314579
vn 0.6386527 0.5819964 -0.5033915
v 8.2123623 -16.3446541 16.3576183
vn 0.7885293 0.5595851 -0.2551196
v 7.9312849 -17.5721169 16.0891361
vn 0.7226317 0.3405027 -0.6015491
v 8.0576925 -17.7943172 16.0778732
vn 0.1414148 -0.7156709 -0.6839716
v 7.8870134 -16.4491329 16.5356426
vn -0.4004649 -0.6419277 -0.6538782
v 8.1389875 -16.5977116 16.4920063
vn 0.6623758 0.7429586 -0.0962849
v 7.8107753 -17.4029942 16.4091682
vn -0.3712986 0.5099400 0.7759502
v 7.8421202 -15.4506435 16.9058304
vn 0.5292311 -0.6882550 -0.4962052
v 7.3829055 -16.7137375 16.4546413
vn -0.0481690 -0.8627865 -0.5032685
v 7.2526889 -16.8644905 16.5019779
vn -0.7915984 0.2327993 -0.5649571
v 7.1229844 -17.3052120 16.4845352
vn 0.3364032 0.8829324 0.3275107
v 7.2096138 -17.1016045 16.6802330
vn -0.7062266 -0.7069759 -0.0378046
v 6.8837152 -16.7152596 16.6560459
vn -0.3218952 0.6468651 0.6913386
v 6.8736620 -16.1296291 16.9354782
vn 0.0730092 0.8062023 0.5871180
v 6.0945764 -16.5138721 17.0657406
vn -0.2388445 0.6541658 0.7176492
v 5.9656615 -16.6279087 17.1077232
vn -0.9618686 0.2719862 0.0288514
v 5.1690898 -17.4914417 17.1166420
vn -0.5482652 -0.5398996 0.6386812
v 10.5620470 -18.4169273 14.9995375
vn -0.5484855 -0.1509538 0.8224212
v 10.5132132 -18.1502953 14.9764509
vn -0.0420858 -0.9679813 -0.2474692
v 10.5842180 -18.1365833 15.1447439
vn 0.4921773 0.8414621 0.2229421
v 10.6420479 -18.3244705 15.2236328
vn -0.8377907 -0.4624018 0.2903299
v 10.3515568 -18.4707890 14.9037886
vn -0.7666852 -0.2158254 0.6046595
v 10.4776964 -18.4518547 15.0784864
vn 0.9929457 -0.1122371 0.0382321
v 10.4107332 -17.8986530 15.1394577
vn -0.0824154 0.9812409 -0.1742815
v 10.1591969 -18.3990860 15.0148602
vn 0.5534598 -0.4304446 -0.7130216
v 10.0937901 -18.7041359 15.0633335
vn -0.9865312 0.1629046 0.0147766
v 10.1603413 -17.6052513 15.5312777
vn -0.6212271 0.6998911 0.3524621
v 10.0278988 -18.0719395 15.2927485
vn -0.3054523 -0.3724784 -0.8763325
v 10.0913324 -17.5459518 15.6222143
vn -0.8611596 0.1595730 0.4826393
v 9.9403334 -18.1326771 15.2981844
vn -0.3386333 -0.9367732 -0.0882247
v 9.9299126 -17.5813332 15.5843925
vn -0.3893802 0.9210497 0.0071188
v 9.5792770 -18.9817944 15.1398125
vn 0.7890180 0.5853735 -0.1865171
v 9.8239689 -18.1127186 15.3741903
vn 0.0035571 0.7860035 -0.6182118
v 9.8021479 -18.1920547 15.3656454
vn -0.3743648 -0.7785439 -0.5037067
v 9.7659817 -18.3795586 15.3574409
vn 0.6621071 0.6773161 -0.3207135
v 9.7592020 -17.7543163 15.4684696
vn 0.7671868 0.6411387 -0.0191231
v 9.4459467 -18.2364655 15.4371128
vn -0.0381027 -0.8155686 -0.5774047
v 9.4596930 -18.6508923 15.2632160
vn -0.7495201 -0.5912673 0.2976953
v 9.5867071 -18.0669613 15.4780035
vn 0.9265276 0.2182166 0.3064771
v 9.5725002 -17.7504807 15.6148844
vn 0.8266345 -0.5181613 -0.2195092
v 9.4069185 -18.8574257 15.2932587
vn -0.7673510 -0.6380945 0.0633079
v 9.4548874 -18.0361443 15.2284670
vn -0.2315267 0.6475111 0.7260336
v 9.5479240 -18.0189762 15.5110817
vn -0.7139800 -0.6500539 -0.2601202
v 9.6181269 -17.2806911 15.7241287
vn -0.9160848 0.1792841 -0.3586724
v 9.4342127 -17.9317360 15.5468683
vn 0.3723854 0.6368902 -0.6750556
v 9.6199341 -17.1222401 15.7485695
vn -0.2581761 -0.9546950 0.1479947
v 9.4913893 -17.0982246 15.7145748
vn 0.6092758 -0.7776684 -0.1549673
v 9.4839392 -17.0249767 15.8217039
vn 0.9744809 0.0998632 -0.2010329
v 9.2963934 -17.5612316 15.7284155
vn -0.9789073 -0.0954110 0.1806578
v 9.3228397 -17.0751820 15.7923927
vn -0.6857928 -0.7263997 -0.0450751
v 9.3355160 -17.4605808 15.7959900
vn -0.9615416 -0.2537571 -0.1050959
v 9.3562164 -17.1221085 16.1579704
vn -0.7504416 0.4333302 0.4990616
v 9.1209173 -17.6531963 15.7237654
vn -0.1552465 0.5979535 0.7863524
v 8.7409296 -18.3316574 15.5535908
vn -0.3125720 0.5435761 0.7789890
v 8.8600159 -18.4594955 15.5492115
vn 0.6271677 0.6455480 0.4358079
v 9.2545872 -15.4296751 16.4414959
vn -0.1530026 -0.7886634 -0.5954832
v 8.5169411 -18.8914032 15.4981899
vn -0.7059597 -0.3773662 -0.5993461
v 8.7387743 -16.1246605 16.3741894
vn 0.0000000 0.8944272 -0.4472136
v 8.1039677 -18.3615494 15.8245640
vn 0.4776977 -0.5885859 -0.6522052
v 8.4498692 -16.4036560 16.5765877
vn 0.4966885 0.8513204 -0.1689797
v 7.9871645 -17.9867611 15.9001026
vn -0.3241162 -0.8476906 -0.4199635
v 7.8613515 -18.9448032 15.8469687
vn -0.7609184 -0.6220662 -0.1844909
v 8.3245831 -16.2434940 16.4446545
vn 0.4267273 -0.7527607 -0.5012535
v 8.2118330 -16.6544533 16.5547218
vn -0.0934970 0.6483510 0.7555789
v 8.2664280 -15.0855951 16.8306389
vn -0.2300041 0.5073636 0.8304699
v 8.0729790 -15.2779484 16.8904953
vn 0.0800023 0.0406920 0.9959638
v 7.3491902 -17.5258217 16.2914677
vn -0.2962251 -0.8996072 0.3208700
v 7.3413110 -17.4667377 16.3776512
vn -0.5097555 0.5379425 0.6713920
v 7.6801395 -15.6610584 16.9879341
vn 0.5078455 0.8561893 0.0950415
v 7.5886164 -17.2324543 16.3929996
vn 0.6636935 -0.7462194 0.0516487
v 7.2395039 -17.4887505 16.4409790
vn -0.1210202 -0.9079719 -0.4011749
v 7.1112289 -16.9010220 16.6951103
vn -0.4469787 0.7249843 0.5240304
v 7.3534241 -15.9820766 17.0550480
vn 0.1923543 0.9210178 -0.3387125
v 7.0023527 -17.2856560 16.5278969
vn -0.5587938 -0.7933615 -0.2415100
v 6.8184242 -16.6245899 16.7727032
vn -0.4224462 -0.8717385 -0.2482163
v 6.6773601 -16.6122360 16.8885574
vn 0.6949192 -0.5035291 -0.5133671
v 6.6907401 -17.2235451 16.7268276
vn -0.7580368 0.2987457 0.5797684
v 6.6910067 -17.6143494 16.7200050
vn 0.7740818 -0.2486256 -0.5822222
v 6.6460018 -17.4862442 16.7274456
vn -0.3422984 0.8640099 0.3692137
v 6.8477373 -16.2931252 17.0844975
vn 0.7996872 -0.2459853 -0.5477150
v 6.4937382 -17.8533020 16.7723503
vn -0.8702735 0.2369252 0.4318454
v 6.5546551 -16.3634167 17.0077381
vn 0.8346006 0.5243691 -0.1687572
v 6.3772426 -16.8223953 17.1411171
vn 0.3471185 0.8859630 0.3075360
v 6.2893200 -16.5898495 17.1716442
vn -0.5718804 -0.7210135 -0.3912703
v 5.7669969 -18.0702400 16.8731842
vn -0.2351610 -0.9326529 -0.2736017
v 5.6335869 -17.9437408 16.7787418
vn -0.6146523 0.6200099 0.4876375
v 5.4710841 -17.1257229 17.3346272
vn 0.6500307 -0.3490418 -0.6750036
v 10.7066860 -18.4758663 15.0006533
vn 0.8344826 0.4028207 -0.3759978
v 10.6926966 -17.4855251 15.3837843
vn 0.5144237 -0.7549760 -0.4066688
v 10.4586668 -18.1624451 15.2326078
vn -0.4196347 0.1140845 0.9004951
v 10.3467293 -18.5969696 15.0244427
vn -0.6841056 -0.6966575 -0.2160274
v 10.3969021 -18.6810856 15.0445700
vn -0.4707261 -0.8777947 0.0888447
v 10.3609533 -18.3543434 15.1263218
vn 0.3357565 -0.7033129 -0.6265928
v 10.2601938 -18.5698414 15.1134911
vn 0.3850363 -0.9146190 0.1233658
v 10.3328753 -18.2555923 15.2233067
vn 0.8301420 -0.1944088 -0.5225605
v 10.3155527 -18.5792046 15.3079109
vn -0.8017262 -0.4483619 0.3952299
v 10.2214279 -18.2260189 15.2342701
vn 0.2109925 0.8803428 0.4248280
v 10.1375189 -18.5566578 15.2215967
vn 0.2078961 -0.8311819 0.5156702
v 10.1085291 -18.1830330 15.1833563
vn 0.7094378 -0.6465447 -0.2804958
v 10.1689596 -18.2224655 15.2952652
vn 0.5370990 -0.5942110 -0.5986969
v 10.0989294 -18.8837757 15.2126465
vn -0.4888099 -0.8673229 -0.0938925
v 9.9642782 -18.2628517 15.1433058
vn -0.1225296 -0.9010870 -0.4159673
v 10.0672789 -18.3424969 15.1715012
vn -0.8245903 -0.5497679 -0.1334397
v 10.0190210 -17.9719334 15.4192019
vn -0.0805306 -0.9821788 0.1698225
v 9.9399891 -18.3521690 15.2326384
vn -0.5766386 0.3524224 -0.7370796
v 9.9501991 -18.0612640 15.3502607
vn -0.8228248 0.1755046 0.5405159
v 10.0344448 -17.7036705 15.4456978
vn 0.9010314 0.4335244 -0.0141126
v 9.8608866 -18.1788139 15.2814932
vn -0.3103530 0.8775461 -0.3655051
v 9.7321587 -19.0282402 15.2479496
vn -0.9928951 0.1139786 -0.0341791
v 10.0121613 -17.4139881 15.5071058
vn 0.1265040 -0.8327724 -0.5389685
v 9.8427315 -18.3038960 15.2538557
vn 0.4319344 -0.8899594 -0.1463044
v 9.8097544 -19.1686020 15.2542362
vn -0.8081692 -0.3556950 -0.4694077
v 9.7932835 -17.1868820 15.7094412
vn -0.0000192 0.8298706 0.5579560
v 9.5135641 -18.8377419 15.1549788
vn -0.4140375 -0.8967123 -0.1564608
v 9.5527077 -18.7935638 15.2668409
vn 0.5408203 0.8182483 0.1948927
v 9.6572618 -17.7990074 15.5820541
vn -0.9595505 0.0137278 0.2812018
v 9.5964041 -18.1555614 15.4519081
vn -0.8133573 -0.5538315 -0.1781028
v 9.6378088 -17.2250061 15.7962198
vn -0.8202568 -0.5652192 -0.0877842
v 9.5167923 -18.1296082 15.6027622
vn 0.9485332 0.2085893 -0.2382756
v 9.5628214 -18.0633411 15.6030540
vn 0.6190178 0.7852499 -0.0141243
v 9.4647923 -18.2122078 15.7103395
vn -0.9380229 -0.0369990 -0.3445929
v 9.5661488 -17.1003704 15.8378477
vn 0.6554759 -0.7199838 -0.2279795
v 9.2878819 -18.0616455 15.5793409
vn -0.9866142 0.0493465 0.1554262
v 9.3641510 -17.4441452 15.9521408
vn 0.4916590 0.7929366 0.3598932
v 9.5803118 -15.6675243 16.4788647
vn -0.6867974 0.5445707 0.4814065
v 8.6811600 -18.8921547 15.5245028
vn -0.6001994 0.2920154 0.7446393
v 8.7091608 -18.7400875 15.5587578
vn -0.6245952 -0.5193488 -0.5832304
v 9.0374699 -16.5138321 16.4023724
vn -0.7085390 -0.5411936 -0.4528598
v 8.8959808 -16.2710075 16.2627144
vn -0.2665583 0.9475169 -0.1765174
v 8.3337431 -18.0614243 16.1082268
vn 0.4047966 0.8820389 0.2411373
v 8.8845539 -15.1847887 16.8636799
vn 0.0799501 -0.9094584 -0.4080360
v 8.2962408 -18.9243793 15.7158575
vn 0.1180209 0.8959575 0.4281720
v 8.6529217 -15.1260090 16.9690895
vn 0.5731274 0.7575235 -0.3125431
v 8.0442877 -17.6088905 16.2546768
vn -0.5358737 -0.8079389 -0.2451002
v 7.4802818 -18.8896809 15.9626951
vn -0.7573063 -0.6237310 -0.1935118
v 7.1174593 -18.6299267 16.1584129
vn 0.1671287 -0.9752610 -0.1446858
v 7.4455018 -16.8306885 16.6631870
vn -0.5234274 0.6650319 0.5326879
v 7.5851064 -15.8781414 17.0527000
vn -0.8511761 -0.5177205 -0.0863990
v 6.9249549 -18.2760582 16.4808540
vn -0.8241148 0.1006909 0.5574013
v 6.7593904 -17.3820515 16.6803684
vn -0.1872087 -0.9791725 -0.0785753
v 5.3350163 -17.9602642 16.8356209
vn -0.4759429 -0.8146456 0.3314074
v 5.1680923 -17.8763027 17.0020008
vn -0.7955614 0.4994901 0.3429167
v 5.2683482 -17.3246479 17.2544994
vn -0.7906533 0.1063540 0.6029562
v 10.5635242 -18.5650330 15.1222181
vn -0.9566219 -0.2854564 -0.0582176
v 10.5891066 -17.9558315 15.3391094
vn -0.3032699 0.3103192 0.9009603
v 10.4763651 -18.0158424 15.1906023
vn 0.8637778 0.0152146 -0.5036433
v 10.4578609 -18.4252586 15.2313671
vn 0.1979517 -0.1847047 -0.9626523
v 10.3032398 -18.5995255 15.0671196
vn 0.0626282 -0.7466780 -0.6622309
v 10.2858763 -18.7416077 15.1560211
vn -0.9424224 0.0432359 0.3316183
v 10.0870171 -18.3321629 15.3958006
vn -0.6500167 0.4968756 -0.5749722
v 10.0888176 -18.0305424 15.3631210
vn -0.9929433 -0.1112521 0.0410691
v 9.8944712 -17.7543182 15.5356121
vn -0.8822728 0.4663870 0.0638585
v 9.9873924 -17.9971542 15.5195637
vn -0.4851419 0.7197424 -0.4965967
v 9.9293194 -18.4727478 15.3449764
vn 0.3103389 -0.3892956 -0.8672593
v 9.8661633 -18.0018349 15.4536352
vn -0.9980232 -0.0387785 -0.0494561
v 9.6873856 -18.9397812 15.3133574
vn 0.0521795 0.7309825 -0.6803983
v 9.8465719 -17.7130699 15.5652361
vn -0.8647856 -0.4976128 -0.0672873
v 9.8132973 -17.6089249 15.6402655
vn -0.7496353 -0.2109087 -0.6273472
v 9.9273014 -17.3548584 15.6833935
vn -0.7219220 -0.6919099 0.0094528
v 9.6841908 -18.4174385 15.5876970
vn 0.6110918 -0.0509168 -0.7899204
v 9.7002125 -17.9665451 15.4668808
vn 0.9061950 0.4184543 0.0608831
v 10.1034412 -16.0629501 16.1843796
vn -0.4946118 -0.3381152 -0.8006481
v 9.7985029 -17.3510571 15.6872501
vn -0.7902375 -0.0674355 -0.6090789
v 9.8367729 -17.4861565 15.7106771
vn -0.5551245 0.7317805 0.3953910
v 9.7259407 -17.7450676 15.5817461
vn -0.5117247 0.8519137 -0.1112692
v 9.5455227 -19.0713253 15.2730703
vn -0.1325679 -0.9784240 -0.1584683
v 9.5387659 -19.1719074 15.2297821
vn 0.2860918 -0.0267185 -0.9578297
v 9.7152042 -17.2632599 15.8029613
vn -0.2497558 -0.4643820 -0.8496890
v 9.7008610 -17.4403820 15.7963247
vn -0.3926333 0.2010938 0.8974410
v 9.6689758 -17.3117943 15.8337212
vn 0.7321734 -0.6598457 -0.1688961
v 9.4891901 -17.8115196 15.5915365
vn 0.5441718 0.7333210 -0.4075752
v 9.6352148 -17.4307194 15.8432045
vn 0.5314521 0.8001661 -0.2780159
v 9.5782452 -17.6226501 15.6833677
vn 0.8169754 0.4578851 -0.3505605
v 9.5173197 -17.3369999 15.8021364
vn 0.9851861 -0.0537706 0.1628409
v 9.4199371 -17.3789539 15.7938051
vn 0.9776688 0.2100786 -0.0055470
v 9.5405693 -17.5296669 15.8467503
vn -0.0820238 -0.8404398 -0.5356615
v 9.5138130 -17.0116653 15.9722128
vn 0.9778988 0.0277567 -0.2072283
v 9.4582176 -17.1790142 15.9473763
vn -0.1729456 -0.9680372 -0.1816423
v 9.0471287 -19.1413689 15.5846786
vn -0.9838639 0.1595796 0.0809091
v 9.0458193 -18.0302982 15.8688097
vn -0.8930419 0.1521484 0.4234702
v 8.9970703 -18.5392170 15.7516966
vn -0.6892640 -0.0021089 0.7245073
v 8.8514767 -18.6478729 15.6208057
vn 0.8543771 0.0317255 -0.5186842
v 8.7592878 -18.4153557 15.7260408
vn 0.2047442 -0.8948754 -0.3965828
v 8.4851732 -18.9192963 15.6497021
vn -0.4567970 -0.4427248 -0.7715771
v 8.7703829 -16.4720383 16.4267311
vn 0.5056599 0.7813554 -0.3657756
v 8.6007700 -18.0760059 15.9349604
vn -0.8776113 -0.2822979 0.3874356
v 8.4437819 -18.6011772 15.8623571
vn 0.6411142 0.7515179 0.1555427
v 9.0017414 -15.2092772 16.6214275
vn -0.7762090 -0.2109508 -0.5941375
v 8.7395372 -16.3113022 16.3776894
vn -0.4336856 -0.4716547 -0.7677622
v 8.6373339 -16.3521309 16.5778351
vn 0.0000000 0.9922779 -0.1240347
v 8.2224808 -18.4375229 15.8220482
vn 0.0000000 0.0000000 0.0000000
v 8.2925138 -18.3442459 15.8321686
vn 0.0000000 0.0000000 1.0000000
v 8.2232656 -18.3902302 15.8812113
vn 0.5302907 -0.7828874 0.3253910
v 7.9035678 -17.8292046 16.1036034
vn 0.3728942 -0.7115726 -0.5954950
v 7.8544731 -16.7304535 16.6878777
vn 0.4150464 0.9085271 0.0481146
v 7.6098728 -17.2742863 16.4794312
vn -0.9179699 -0.2532520 0.3052780
v 7.4519124 -17.5601597 16.4750099
vn -0.7794278 -0.6221302 -0.0738006
v 7.1566329 -18.6655235 16.4857311
vn -0.1339635 0.8911621 0.4334558
v 6.9117002 -17.0819016 16.8289833
vn -0.7505193 0.1439338 0.6449836
v 6.8926811 -17.6147709 17.0416584
vn -0.9095845 -0.1450688 0.3893728
v 6.5746350 -17.8669662 16.7314987
vn -0.8883300 0.4302194 0.1605648
v 6.5393896 -16.3981476 17.1559639
vn 0.4811077 -0.6529224 -0.5850024
v 6.4310684 -18.0565624 16.7821064
vn -0.7590215 -0.6500165 0.0369460
v 6.6935253 -16.6468925 17.1155548
vn -0.2417867 0.7107950 0.6605374
v 6.0542474 -16.7294598 17.2058125
vn -0.3298249 0.7762355 0.5372839
v 5.8529773 -16.9053535 17.3842602
vn -0.9734430 0.2254289 -0.0398808
v 5.0808001 -17.6194477 17.2141705
vn -0.9670935 -0.2497300 0.0486328
v 5.1038027 -17.7244701 17.1032047
vn 0.8784756 -0.0167885 -0.4774922
v 10.9232721 -18.2209930 15.3676691
vn -0.6613404 -0.5422454 0.5182651
v 10.4763155 -18.1943970 15.1255693
vn -0.8566079 -0.1677441 0.4879394
v 10.5473375 -18.3345070 15.2520847
vn -0.7429935 -0.2459813 0.6224580
v 10.3915520 -18.5716228 15.2290802
vn 0.7553880 0.6399055 -0.1411031
v 10.7187786 -17.3176422 15.7719183
vn 0.5879281 0.7995155 0.1229458
v 10.3292027 -18.6630802 15.2022238
vn -0.8076516 0.0176292 0.5893964
v 10.3498335 -18.4572716 15.4101944
vn -0.8108674 -0.0346173 0.5842052
v 10.2053776 -18.4767342 15.3088551
vn 0.5398022 0.1041801 -0.8353204
v 10.1104469 -18.5078754 15.3183031
vn -0.8228385 0.0013338 -0.5682736
v 10.0420790 -18.4271450 15.3121986
vn -0.9074550 -0.3680816 0.2025867
v 10.0830021 -18.2234325 15.4964237
vn 0.8920415 -0.3802976 -0.2442042
v 10.0848036 -18.0592709 15.5184498
vn -0.8243414 -0.5485514 0.1398315
v 9.9296036 -17.4984760 15.6903324
vn -0.0710785 -0.0847571 -0.9938632
v 9.9034138 -18.4104633 15.3624601
vn -0.0583386 0.9756018 0.2116549
v 9.8178730 -18.5565434 15.4960222
vn 0.7250391 0.6741641 -0.1407874
v 9.8724661 -17.9365463 15.5642319
vn -0.2101611 0.9752647 0.0684920
v 9.5592937 -18.9585552 15.2364035
vn -0.8018514 0.5849503 0.1219327
v 9.8865509 -17.7880917 15.7786255
vn 0.6669126 0.5352181 0.5184295
v 9.7392063 -17.8714104 15.5508795
vn 0.7615796 0.5894347 0.2693757
v 9.8447514 -17.5652351 15.6866894
vn -0.5930546 0.1633667 0.7884147
v 9.6506271 -18.0449696 15.5965881
vn -0.8423754 0.5316431 0.0880876
v 9.5684900 -18.2005215 15.5443611
vn 0.9450707 -0.1670800 0.2809372
v 9.7188778 -18.2014771 15.4955864
vn -0.0222667 -0.3712421 -0.9282691
v 9.6777143 -17.7417984 15.7407799
vn 0.9956047 -0.0691402 -0.0631740
v 9.7187862 -17.9128265 15.7680368
vn 0.3232525 -0.9252893 -0.1983622
v 9.5021009 -18.8069859 15.3600855
vn 0.7397189 0.5734342 -0.3521210
v 9.6064472 -18.0672874 15.8085661
vn -0.9217510 -0.3734452 -0.1044693
v 9.5649681 -17.5088120 15.8785591
vn -0.2036264 -0.9547133 -0.2169308
v 9.5523825 -18.1565495 15.8677835
vn 0.1581406 -0.4013589 -0.9021655
v 9.6307955 -17.3314800 15.9146423
vn -0.3101850 -0.9169520 0.2509670
v 9.4999485 -17.6403713 15.7971563
vn 0.1914709 0.7759762 -0.6009992
v 9.4180460 -17.8232746 15.7495155
vn -0.9139817 0.2991058 0.2741773
v 9.5569830 -17.2562256 15.9459257
vn 0.8959664 0.3358313 -0.2906227
v 9.4733448 -17.4652729 15.9295635
vn 0.5070818 -0.0831043 -0.8578821
v 9.4667549 -18.0439949 15.8026915
vn -0.9047259 -0.3785062 -0.1954590
v 9.1190510 -16.6698456 16.2727852
vn -0.9375371 0.0954017 0.3345487
v 8.8740807 -18.2558308 15.7019892
vn -0.4493008 0.4112993 0.7930711
v 8.8745441 -18.5563526 15.6904259
vn -0.4819258 -0.8474815 -0.2225368
v 8.7600393 -19.0944481 15.6288595
vn 0.8114806 0.1069797 -0.5745037
v 8.7412100 -18.6924534 15.7725029
vn 0.6552886 0.7517670 -0.0737790
v 9.2472115 -15.4681768 16.8271656
vn -0.5189403 -0.0166030 0.8546492
v 8.5067682 -18.4861202 15.8620491
vn -0.0208920 0.8896315 -0.4562010
v 8.4344397 -18.0117722 16.1440544
vn -0.0453746 -0.9935687 -0.1037422
v 8.3319044 -18.5445786 15.8621893
vn 0.3847184 -0.2886739 0.8767321
v 8.3029671 -18.6393337 15.7453127
vn 0.2788997 0.7683567 -0.5760581
v 8.3234282 -18.0213699 16.3343182
vn 0.2389932 -0.5299641 0.8136463
v 7.9991798 -17.8725128 16.2409801
vn -0.4736849 -0.8572118 -0.2020164
v 7.6308708 -18.9910240 16.2779751
vn -0.2945938 0.6666328 0.6847009
v 8.5086365 -15.3089867 17.0970116
vn 0.2291467 -0.5595242 -0.7965077
v 7.9609046 -16.5811253 16.6972637
vn -0.6217403 -0.7717558 -0.1335367
v 7.3300958 -18.7784615 16.3232021
vn 0.7407847 -0.6551141 0.1485383
v 7.2498341 -16.9011440 16.8255062
vn 0.7669185 0.4505779 -0.4569633
v 7.2740312 -17.5406609 16.5659199
vn 0.3583103 -0.5636223 0.7442740
v 7.3259110 -16.6588860 16.8187714
vn -0.4982936 0.8186896 0.2853959
v 7.1896667 -16.2015972 17.1637211
vn -0.5862860 -0.7770950 -0.2288932
v 6.9122653 -16.8954525 17.0375309
vn -0.9010273 0.1181364 0.4173653
v 6.5942640 -16.4712429 17.3520851
vn -0.2873790 -0.9270698 0.2407381
v 5.4919086 -17.9917850 17.0486050
vn -0.7753280 -0.5872664 0.2323459
v 5.0857687 -17.7064362 17.2397823
vn 0.8391720 -0.4160620 -0.3502611
v 10.8887348 -18.8252506 15.5247498
vn 0.4498722 -0.6322124 -0.6308110
v 10.6832075 -18.7510662 15.1748905
vn -0.9083082 -0.3107511 0.2800179
v 10.5785952 -18.1623974 15.3657932
vn -0.3875146 0.8306584 0.3997989
v 10.4190292 -18.6717300 15.2434034
vn 0.7296615 -0.2602439 -0.6323506
v 10.5362062 -18.1427193 15.4144506
vn -0.8247384 -0.4053735 0.3943082
v 10.5063553 -18.3094616 15.4151144
vn 0.1666603 -0.9858880 -0.0157866
v 10.2954407 -18.1745911 15.3657436
vn 0.1076344 -0.2476394 0.9628549
v 10.2588339 -18.5926666 15.2247896
vn 0.3334350 -0.6304503 -0.7009662
v 10.1946907 -18.7667332 15.1368322
vn -0.5462294 0.8376270 0.0038007
v 10.3498240 -18.7316017 15.4917078
vn -0.8995929 -0.4237874 0.1055312
v 10.1864166 -18.0375290 15.5103188
vn -0.4839276 0.8511528 -0.2033544
v 10.0636187 -18.4036999 15.4754744
vn -0.9917979 -0.0666261 -0.1090775
v 10.0865431 -17.6605892 15.5810061
vn -0.8952773 -0.3204274 -0.3095235
v 10.0215206 -17.6577511 15.7690201
vn 0.9781516 0.2029327 0.0451419
v 10.1908846 -16.4872913 16.1434288
vn -0.9249853 -0.3642113 -0.1084083
v 9.8162241 -17.6202583 15.7434740
vn 0.3827662 0.8849466 0.2652539
v 9.7550249 -18.0412407 15.6760464
vn 0.6438949 0.7305062 -0.2275087
v 9.4818048 -18.9750309 15.4248390
vn 0.2404733 -0.4819061 -0.8425788
v 9.7668877 -17.6365623 15.8077221
vn -0.9201503 -0.3777024 0.1032679
v 9.7153730 -18.1044407 15.6953382
vn -0.5122210 -0.8156453 -0.2689841
v 9.6234493 -18.7916832 15.4274759
vn 0.7016786 0.6386313 -0.3159069
v 9.6138849 -18.3905678 15.7440615
vn 0.6584623 -0.6459134 -0.3862942
v 9.4694510 -18.8100910 15.4999342
vn 0.4558650 -0.0672341 0.8875059
v 9.6742601 -17.6656818 15.8159485
vn 0.7529712 0.6565728 0.0441190
v 9.9037857 -15.8614159 16.5028610
vn -0.2681751 -0.9487009 -0.1674777
v 9.3964176 -19.1637173 15.4281092
vn -0.4674879 -0.6574451 -0.5909492
v 9.4439812 -17.6694984 15.8419285
vn -0.5067039 -0.7246749 -0.4670090
v 9.5718441 -17.1542130 16.0140305
vn -0.0459469 0.4932971 -0.8686466
v 9.4822073 -17.7370567 16.1180458
vn 0.0419328 0.8551279 0.5167184
v 9.3058357 -17.5399342 15.9044790
vn 0.4413198 0.8969445 -0.0269720
v 9.7732344 -15.7437038 16.6390972
vn 0.0124855 -0.9390520 0.3435483
v 9.3111668 -18.0566921 15.8370171
vn 0.9301863 0.3582288 0.0801604
v 9.2170925 -18.0830116 15.7230120
vn 0.4363250 0.8993142 0.0292308
v 9.5409842 -15.6930275 16.6496735
vn -0.8680946 0.4800972 0.1261683
v 9.1429930 -17.7448387 15.9192810
vn -0.6410598 0.3051078 0.7042384
v 8.8386555 -18.7902946 15.6829281
vn 0.0328772 0.2773452 0.9602077
v 8.7630444 -18.9464874 15.6344566
vn 0.6893473 0.6617916 -0.2946733
v 8.7067776 -18.8054543 15.6759892
vn -0.2096919 0.9578018 0.1965838
v 8.3440084 -18.7317905 15.8038044
vn -0.9151164 -0.3097173 -0.2581419
v 8.6891899 -16.6731014 16.6532764
vn 0.8899624 0.0336687 -0.4547894
v 8.2650433 -18.6165314 15.9758415
vn 0.4832274 -0.0881977 -0.8710411
v 8.2804174 -17.8636570 16.3249321
vn 0.4397745 0.5642468 -0.6987303
v 8.2678480 -17.7559795 16.3312378
vn 0.1845202 -0.7703189 -0.6103778
v 8.3697977 -16.6535492 16.7580776
vn 0.0601258 0.7939270 0.6050329
v 7.9801507 -17.9290104 16.1516724
vn 0.8551938 -0.1163219 0.5050870
v 7.9306703 -17.7758121 16.2522755
vn -0.5887256 -0.6841732 0.4304756
v 8.0508032 -17.7663097 16.3128815
vn -0.0299770 0.8018404 0.5967859
v 7.9266753 -17.9907608 16.2616367
vn -0.4970948 -0.4528406 -0.7401569
v 7.9998474 -16.7102203 16.7083683
vn -0.3435876 0.7148982 0.6089895
v 8.0967941 -15.5131855 17.0924320
vn 0.1639027 -0.9456145 0.2809790
v 7.7020235 -16.8628769 16.7713947
vn -0.5779549 0.7735555 -0.2599616
v 7.4701462 -17.6583519 16.5454597
vn 0.2977225 0.8867583 0.3535834
v 7.4006844 -17.2178459 16.7449818
vn -0.4856466 0.7249649 0.4884397
v 7.8211460 -15.7517796 17.2208176
vn -0.1985320 -0.8038585 0.5607108
v 7.4842129 -16.7844315 16.7767010
vn 0.5687622 -0.7997714 0.1920297
v 7.3487067 -16.6027451 16.9459076
vn 0.0161677 -0.9397277 -0.3415414
v 7.1129212 -17.0368938 16.8391342
vn -0.6663828 -0.7160756 -0.2077731
v 6.9383650 -16.7608547 16.8599415
vn -0.7686347 -0.6205832 0.1551688
v 6.6686649 -16.6208038 17.2987728
vn -0.6813644 0.6640145 0.3079406
v 5.4398775 -17.2909870 17.5304565
vn -0.3261673 -0.8666541 0.3775258
v 5.3197813 -17.7551403 17.2570076
vn -0.7369514 -0.1972944 0.6465119
v 10.5787668 -18.4087772 15.1915522
vn -0.7303405 0.5075081 0.4572070
v 10.5661526 -18.7200432 15.2381763
vn -0.2741524 -0.8101404 -0.5181825
v 10.5017452 -18.7858505 15.1449461
vn 0.9044021 0.1274103 -0.4072143
v 10.5301199 -18.2936535 15.3948278
vn -0.6713822 0.7375197 -0.0728742
v 10.4848051 -18.4967594 15.3235407
vn 0.0453676 -0.7605139 -0.6477349
v 10.3832312 -18.7772961 15.2832432
vn 0.8478678 0.0835737 -0.5235797
v 10.4399214 -18.3741779 15.5257292
vn -0.4688072 -0.5823911 -0.6641088
v 10.3248749 -18.4097481 15.4582872
vn -0.8987138 -0.3201335 0.2997134
v 10.2917318 -18.5632286 15.4009304
vn 0.5412775 -0.1045082 -0.8343241
v 10.2532797 -18.4130707 15.4537201
vn 0.3990440 -0.8286972 -0.3924598
v 9.9639473 -19.0805817 15.3143206
vn -0.9584625 0.1315816 -0.2530531
v 10.0516911 -17.7810078 15.6987009
vn 0.8224143 0.3362638 -0.4588699
v 9.9777794 -18.2953815 15.5005455
vn 0.8848483 0.4447328 0.1387671
v 10.3400192 -16.9041500 16.1895027
vn 0.4178335 0.5233836 -0.7426203
v 10.0052137 -17.9780827 15.8010035
vn 0.9855508 0.1643820 -0.0408439
v 10.1980495 -16.4135475 16.2737789
vn 0.6545327 0.3902413 -0.6475328
v 9.9776430 -17.7285633 15.7411585
vn 0.8284413 -0.0592351 -0.5569347
v 9.9153376 -17.9140778 15.7904539
vn 0.7272201 0.4161913 -0.5458349
v 9.9794731 -17.8552361 15.8685532
vn -0.8923455 -0.2440096 0.3797090
v 9.8099623 -18.2456360 15.6999578
vn -0.4305422 -0.6283595 -0.6479180
v 9.9547844 -17.5802212 15.8658276
vn 0.2404481 0.9538947 0.1796378
v 9.6271620 -19.0254459 15.3719721
vn -0.7843865 -0.0579652 -0.6175581
v 9.8149309 -17.8688507 15.6441460
vn 0.5855375 -0.6259040 -0.5151603
v 9.7893496 -17.9523964 15.7119217
vn -0.8157867 -0.4910026 0.3056282
v 9.6851616 -18.0129929 15.7140112
vn -0.8186454 -0.5266789 -0.2289741
v 9.6309309 -18.2647324 15.7040215
vn 0.1207261 0.7099577 -0.6938193
v 9.7738848 -17.7986927 15.8097534
vn -0.0246032 0.3046072 -0.9521602
v 9.5247660 -17.7975178 15.8126192
vn -0.7223014 0.3769969 0.5797880
v 9.6330128 -17.3591080 16.0316277
vn 0.1436439 0.9859453 0.0853123
v 9.3650684 -18.1748390 15.9135542
vn -0.8368341 -0.5123968 -0.1927644
v 9.3872156 -17.5586472 15.9510536
vn -0.9904973 0.0283574 -0.1345774
v 9.3870697 -17.3881054 16.3066540
vn -0.8835036 0.1215119 0.4523897
v 9.0537777 -18.2433338 15.8973818
vn -0.9420536 0.0360952 0.3335150
v 9.0025711 -18.4538288 15.8798275
vn -0.3081030 -0.9492736 -0.0628668
v 8.8566437 -19.1564140 15.6771088
vn -0.9296592 0.1343302 0.3430584
v 9.0133581 -18.6597290 15.9545078
vn -0.7139007 -0.5632209 -0.4160866
v 9.1428156 -16.7904301 16.5075188
vn 0.7338768 0.4025673 -0.5471421
v 8.8467331 -18.2723351 15.9958811
vn -0.6822900 -0.7191380 -0.1316094
v 8.6596155 -19.0049477 15.8460770
vn -0.3852507 0.0389850 -0.9219881
v 8.4198112 -18.6510010 15.9588938
vn -0.7236060 -0.4539972 0.5198855
v 8.1262207 -17.8768654 16.2418442
vn 0.7969693 0.2887065 -0.5305550
v 8.1031046 -18.0135384 16.4102917
vn 0.8412338 0.4391960 -0.3153294
v 7.9728947 -17.9311695 16.4025192
vn -0.2541958 -0.9574171 -0.1368838
v 7.9162064 -17.6487179 16.4564819
vn 0.6267409 0.0552786 -0.7772646
v 8.0125313 -17.8195438 16.5561523
vn -0.2148621 -0.8641098 -0.4551357
v 8.0584517 -16.8346252 16.7045097
vn 0.0000000 0.0000000 0.0000000
v 7.8287354 -17.6342697 16.5251713
vn -0.1945518 -0.9805980 0.0240287
v 8.0235538 -16.8209724 16.8606987
vn 0.3619315 0.8589942 -0.3621251
v 7.9022031 -17.3637218 16.6359043
vn -0.6677724 -0.7368312 -0.1056397
v 7.4635944 -18.8751221 16.0857849
vn -0.8168396 0.1287104 -0.5623226
v 7.5150652 -17.5950336 16.7263355
vn 0.2282427 -0.8431032 0.4869110
v 7.6344323 -16.7705555 16.8859119
vn 0.9265827 -0.3038517 -0.2216274
v 7.2452898 -16.7146053 16.8851147
vn 0.2060425 0.8851006 0.4173051
v 7.2438321 -17.3097076 16.8820477
vn 0.4285527 0.8342921 0.3468419
v 7.0934982 -17.2202129 16.9177284
vn -0.4301567 0.8959438 0.1106798
v 7.2069173 -16.1583405 17.2835503
vn -0.8345460 -0.5437260 -0.0888545
v 6.7294416 -18.1143494 16.9168015
vn 0.8148375 -0.3047118 -0.4931436
v 6.6761708 -17.5501575 16.8944874
vn 0.5261691 0.8391191 0.1379326
v 6.4956365 -16.9236736 17.0273476
vn -0.1070589 -0.8664794 -0.4875980
v 6.3419266 -18.0918484 16.8102703
vn 0.7564970 0.6528258 -0.0391258
v 6.4614630 -16.9411030 17.3430843
vn 0.5488490 0.8075570 0.2159085
v 6.3276043 -16.7262039 17.3629398
vn -0.8996184 -0.2851338 0.3307349
v 10.7406406 -18.2873287 15.3649435
vn -0.6474134 -0.7573524 0.0852837
v 10.6365767 -18.2561665 15.3549080
vn -0.7058054 0.0432174 -0.7070864
v 10.4460192 -18.7421875 15.1488647
vn 0.6721028 0.3231076 -0.6662427
v 10.4489632 -18.5994568 15.4526482
vn -0.0656534 -0.3514853 -0.9338885
v 10.2369785 -18.2412395 15.4327841
vn 0.1470440 -0.8073927 -0.5713977
v 10.1326551 -18.0782642 15.6779623
vn -0.7833976 0.3955193 0.4794298
v 10.1645346 -18.3257961 15.6085014
vn 0.7532303 -0.2108194 -0.6230564
v 10.1416864 -18.2037487 15.6937647
vn 0.5167936 0.5006705 0.6944447
v 10.1142855 -18.1299629 15.5197659
vn 0.3153082 0.9134547 -0.2572573
v 10.1041737 -18.3610573 15.6201982
vn -0.9236922 0.0801324 0.3746619
v 10.0266962 -17.8832569 15.6543379
vn -0.7774419 -0.6279274 0.0359371
v 10.1777134 -17.9523087 15.7931452
vn -0.8676674 -0.2233083 -0.4441698
v 9.9292755 -18.6145153 15.5779600
vn 0.4013169 -0.8744119 -0.2726695
v 9.7390471 -19.1427193 15.4450397
vn -0.8994316 0.2907966 -0.3262825
v 10.0447426 -17.8813877 15.8516598
vn -0.5356770 0.8304106 0.1531940
v 10.0619278 -18.0405464 15.7241020
vn 0.6606168 -0.2607547 -0.7039833
v 10.0200291 -18.2607021 15.6121140
vn 0.1822916 0.9601871 -0.2116849
v 9.9158564 -18.0800304 15.5972099
vn -0.4455456 -0.2752694 0.8518896
v 9.8649673 -18.0710087 15.6911764
vn 0.7273911 0.6859173 0.0204883
v 9.8439903 -18.1216946 15.7442017
vn -0.8131762 0.0088278 0.5819507
v 9.8468037 -18.3449402 15.6036749
vn 0.2216340 -0.8945943 -0.3880457
v 9.5869493 -19.2570515 15.5461359
vn -0.6596528 -0.6896082 -0.2988291
v 9.9017029 -18.0120697 15.9090691
vn 0.8565117 0.5032933 -0.1143837
v 9.7794170 -18.3107567 15.7401791
vn 0.9329870 0.1976486 -0.3007827
v 9.8214283 -18.0681190 15.8765354
vn -0.9949202 -0.1000876 -0.0107872
v 9.7738857 -17.2844849 15.8447905
vn 0.2640372 -0.3265569 -0.9075489
v 9.7793322 -17.6539421 15.9418087
vn -0.9469234 -0.3205098 -0.0246892
v 9.6517458 -17.9865894 15.8511906
vn -0.9711405 0.0412797 0.2349086
v 9.6340952 -17.6509953 15.9707012
vn 0.9695160 0.0911557 -0.2274407
v 9.5530586 -17.6346188 15.9829779
vn 0.4768474 0.7712963 -0.4215668
v 9.4029579 -17.7003689 15.9023714
vn -0.6513979 -0.1141203 0.7501049
v 9.4301062 -18.0158863 15.8355494
vn 0.5479608 -0.6077929 -0.5747408
v 9.4360552 -17.2262669 16.1897430
vn -0.9312994 -0.3329659 -0.1476995
v 9.2953310 -17.0383072 16.5144024
vn 0.6100220 0.5970894 -0.5209199
v 8.7313519 -18.1424942 16.0493336
vn 0.4093530 -0.9081356 -0.0878634
v 8.5623779 -18.8992577 15.7684278
vn 0.0737227 -0.8656580 -0.4951780
v 8.1669874 -19.0786610 15.8560753
vn -0.4130329 0.5315876 -0.7394718
v 8.3867283 -17.8754883 16.2931538
vn -0.4143167 -0.6468687 -0.6402364
v 8.6344004 -16.5875072 16.7871857
vn 0.9228951 -0.1889637 0.3354957
v 8.3833714 -17.9639530 16.4470367
vn -0.1102391 -0.8376852 -0.5349120
v 8.1797495 -19.2036877 16.1347065
vn -0.0267598 0.8391870 0.5431843
v 8.0969276 -18.0361633 16.2428761
vn -0.8764026 -0.0903979 -0.4730189
v 8.1346855 -17.9123631 16.3963642
vn -0.8175879 -0.5316445 -0.2211428
v 8.0862179 -17.8003616 16.4673882
vn 0.8923942 -0.2592705 -0.3693391
v 7.8866959 -17.9756050 16.4155922
vn 0.6807452 0.7281465 0.0799289
v 7.9669657 -18.1211014 16.4780941
vn 0.4287547 0.7547988 -0.4964355
v 7.9601378 -17.5232468 16.5565186
vn -0.4875934 0.8372062 0.2476657
v 7.4540181 -17.7202854 16.4503899
vn 0.4038419 -0.9119465 -0.0725631
v 7.6288080 -17.5199680 16.6784382
vn 0.3047427 -0.7568834 0.5781518
v 7.6749496 -16.5718937 16.9419136
vn -0.2512506 -0.9304929 -0.2665637
v 7.4778996 -17.4955788 16.6512623
vn 0.0000144 -0.9967791 -0.0801968
v 7.3742285 -16.4371738 17.1172600
vn -0.4392645 0.8651345 0.2420516
v 7.4886479 -16.0550919 17.2877884
vn 0.5985779 -0.6288878 -0.4961902
v 7.2531548 -16.9675617 16.9826450
vn -0.3002481 0.6921676 0.6563193
v 6.9220772 -17.1310768 16.9060078
vn 0.9582639 0.2505943 -0.1375970
v 6.7936888 -17.1747646 16.9255981
vn -0.7195190 -0.6768594 0.1554151
v 6.8101540 -16.7494602 17.2490158
vn 0.8074266 -0.1776833 -0.5625754
v 6.6743846 -17.7716732 16.9602489
vn -0.1427867 -0.8708953 -0.4702695
v 6.2221913 -18.1207199 16.9731007
vn 0.0466100 -0.9045062 -0.4239056
v 5.9579368 -18.2090435 17.1119003
vn -0.3545455 0.8481702 0.3935796
v 6.1206684 -16.8235531 17.4303741
vn -0.8879879 -0.4534973 0.0762747
v 5.6177058 -17.9888897 17.1598110
vn 0.8708535 0.2170468 -0.4410270
v 10.9035168 -18.0076542 15.3921785
vn -0.8685645 -0.4921064 -0.0585407
v 10.7819881 -18.2327690 15.4933662
vn 0.2733838 0.7618757 -0.5872025
v 10.7172289 -18.4010334 15.3674068
vn -0.9911299 0.1027785 0.0842497
v 10.6903963 -18.4952297 15.2654686
vn -0.8785514 0.0454596 0.4754798
v 10.6125021 -18.6402531 15.3190994
vn -0.0890373 -0.9420742 -0.3233705
v 10.5440893 -18.9598980 15.3920126
vn 0.2931251 0.0106041 -0.9560153
v 10.5037327 -18.6570606 15.3499050
vn 0.1312600 -0.4673432 -0.8742775
v 10.5517550 -18.6274414 15.3377295
vn 0.9115672 0.0400404 -0.4091969
v 10.5926561 -18.4849796 15.4536800
vn -0.6319929 -0.7260119 -0.2710933
v 10.5166035 -18.2111282 15.5421791
vn 0.0000000 0.0000000 1.0000000
v 10.4617405 -18.1348953 15.6129751
vn 0.6267557 0.2854988 -0.7250295
v 10.3090878 -18.5701752 15.4952297
vn -0.9723581 -0.0098676 0.2332860
v 10.1623974 -18.1459332 15.6189260
vn 0.6627293 -0.6743127 0.3257182
v 9.7632580 -19.2409763 15.4245262
vn -0.0995083 0.9931959 -0.0604994
v 9.9267616 -18.1862392 15.7215137
vn 0.6315606 0.3714225 0.6805708
v 9.8847857 -18.1902542 15.6290684
vn -0.7794036 0.3660958 -0.5084328
v 10.0697203 -17.8438225 16.0422363
vn 0.1852236 0.0708515 -0.9801389
v 9.9481573 -17.7037697 15.8895254
vn -0.7116288 -0.2818871 0.6435248
v 9.8094664 -18.4497280 15.7323084
vn -0.8783443 -0.4541522 0.1491880
v 9.7653246 -18.4725456 15.5842819
vn 0.5408077 0.8195320 0.1894577
v 9.8482428 -18.6162834 15.8091822
vn 0.6576068 0.7530474 -0.0217504
v 9.7070704 -18.5366421 15.6493120
vn 0.8988973 0.4361375 0.0420438
v 10.1907825 -16.1632080 16.5173550
vn -0.9510818 0.1977398 -0.2373659
v 9.8164501 -18.1552029 15.9066782
vn -0.9365441 0.1459607 -0.3187174
v 9.6652412 -18.9657516 15.4816980
vn -0.7159245 -0.4476147 -0.5358108
v 9.8567762 -17.5006371 15.8966742
vn -0.9304132 0.0901394 -0.3552552
v 9.7721968 -18.0112076 15.8950119
vn -0.4732161 -0.8001289 0.3685923
v 9.7365408 -18.4026241 15.8451767
vn -0.5710952 -0.4496436 -0.6867830
v 9.8904486 -17.6624546 15.9638128
vn 0.1947709 -0.4081421 -0.8918993
v 9.5519981 -19.0261459 15.6433134
vn -0.8793001 0.3772208 -0.2907506
v 9.6954985 -17.7131863 16.0410786
vn -0.5704482 -0.7956606 -0.2037482
v 9.5062504 -19.2626877 15.6423969
vn -0.4083453 0.8265887 -0.3873051
v 9.6425648 -18.0275631 15.9055099
vn -0.9628280 0.1365944 0.2330326
v 9.7196331 -17.9128227 15.9416561
vn 0.3527938 -0.4858645 -0.7996701
v 9.6567230 -17.9197884 16.0324745
vn -0.7856218 -0.5077049 -0.3536016
v 9.6433334 -17.5987720 16.1467781
vn 0.6374072 0.7008153 -0.3202653
v 9.5925951 -18.0500660 15.9533892
vn 0.6836916 0.7295507 -0.0179340
v 9.7015457 -18.3846626 15.9593582
vn 0.1718279 0.9842786 0.0408769
v 9.6072044 -17.7816048 16.0180931
vn 0.1794193 -0.1833087 -0.9665437
v 9.6067276 -17.6892643 16.1402607
vn 0.7558873 -0.1301472 -0.6416356
v 9.4931173 -18.2078171 15.8713999
vn -0.2909419 -0.5343247 -0.7936308
v 9.6054993 -17.3466988 16.2378483
vn 0.5340086 0.8220642 0.1975990
v 9.5052614 -17.4208965 16.0580254
vn -0.8528842 -0.3186311 0.4135974
v 9.4685726 -18.0050526 16.0027828
vn -0.4781894 -0.8733194 -0.0929954
v 9.4370880 -17.8402519 16.1081886
vn 0.2318611 -0.9447634 0.2316520
v 9.3635874 -17.8885498 15.9984989
vn 0.7453622 -0.5889320 -0.3124008
v 9.2589741 -17.9984207 16.0481110
vn -0.5627760 -0.2978495 0.7710829
v 9.1333456 -18.9899044 15.7338972
vn -0.7840601 0.6128388 0.0983786
v 9.3182039 -17.6083679 16.0808430
vn 0.4874327 -0.8678676 0.0959955
v 8.9937582 -18.9191456 15.7573738
vn 0.7963717 0.2649026 -0.5437084
v 8.8783817 -18.8598442 15.8842926
vn 0.8634822 -0.1880998 -0.4679925
v 8.8939371 -18.5167217 16.0665607
vn -0.9317032 -0.3616197 -0.0340673
v 8.7098141 -18.9232311 15.9643459
vn -0.2484045 -0.6153086 -0.7481246
v 9.0331917 -16.8493118 16.6055946
vn -0.6909143 -0.4967535 -0.5252365
v 8.7337217 -16.8405151 16.6653233
vn 0.0893195 -0.5086102 -0.8563514
v 8.6702175 -18.5929661 16.0735607
vn 0.2421460 0.8171644 -0.5230752
v 8.5895739 -17.9000607 16.2356339
vn 0.2504657 -0.8141212 -0.5239024
v 8.3410330 -19.0957355 16.0533962
vn 0.3585235 0.8352799 -0.4168554
v 8.5110483 -17.7579250 16.4555664
vn 0.0000000 0.9701425 -0.2425356
v 8.1677942 -18.4789104 15.9864016
vn -0.7199156 -0.4121418 0.5584449
v 8.3561115 -18.1209030 16.3474255
vn 0.4945954 -0.8690683 0.0097902
v 8.1380548 -18.0981922 16.2490101
vn 0.1962257 -0.8552049 -0.4797083
v 8.4537144 -16.7922859 16.8729572
vn -0.3164905 0.7998696 0.5099436
v 8.5952749 -15.4296074 17.2874584
vn -0.3594979 0.8218799 -0.4418990
v 8.0937033 -17.9449558 16.4990005
vn -0.1783356 0.6715115 -0.7192141
v 8.0586624 -18.1788559 16.5973701
vn 0.3485614 0.6557564 -0.6696929
v 8.0526075 -17.4639091 16.5846901
vn -0.0968670 -0.9098160 0.4035489
v 7.8211923 -16.7865295 16.8561039
vn -0.3956585 0.7771926 0.4893118
v 7.7362280 -17.7201672 16.6326904
vn 0.7973239 0.3333065 0.5031713
v 7.7033448 -17.8373852 16.6705132
vn -0.3642059 0.8362667 0.4098927
v 8.1496696 -15.6976480 17.4312191
vn 0.4009909 -0.8929739 -0.2044602
v 7.9402804 -16.5818558 17.1787872
vn 0.7905668 0.6008080 0.1184650
v 7.5850887 -17.6799736 16.6242828
vn 0.6305727 -0.4245137 -0.6497432
v 7.6100860 -16.7235546 17.0584335
vn 0.6788112 0.1608328 -0.7164832
v 7.3717375 -16.6961613 17.0509586
vn 0.3816898 -0.2301310 -0.8951831
v 7.4211717 -16.8945808 17.0679893
vn -0.6445422 0.6699096 0.3684924
v 6.7258911 -16.4422436 17.4731312
vn -0.1725494 -0.8853714 -0.4316761
v 5.8165460 -18.1822929 16.9837513
vn -0.9299301 0.2192096 0.2952579
v 5.1738787 -17.5755157 17.5422878
vn 0.7554730 -0.4139009 -0.5078846
v 10.9703512 -18.6936321 15.5848379
vn -0.3360219 -0.3809712 -0.8613654
v 10.6777363 -18.3157101 15.5374546
vn -0.9909137 0.1269799 0.0443417
v 10.7454004 -18.5259571 15.5701666
vn 0.7638752 0.4691584 -0.4431537
v 10.5820312 -18.8034458 15.4357405
vn 0.1599628 -0.5822274 -0.7971343
v 10.7068825 -18.2112446 15.6564035
vn -0.9091415 -0.2963166 0.2926744
v 10.5224628 -18.3760624 15.4241333
vn -0.9553291 0.2912773 -0.0500385
v 10.5560837 -18.4135990 15.5982809
vn 0.2499658 -0.7135198 -0.6545278
v 10.4037905 -18.9190121 15.3945999
vn 0.7671229 0.6406148 0.0336926
v 10.5771399 -17.1652031 15.9355268
vn 0.8944272 0.0000000 0.4472136
v 10.2023611 -18.5097218 15.6159000
vn -0.8287709 -0.4862457 -0.2769548
v 10.3035212 -18.3100929 15.8109226
vn 0.1485385 -0.6045746 -0.7825765
v 10.0350227 -19.2333164 15.5217543
vn -0.7298766 -0.6796855 -0.0728557
v 9.8945093 -18.0790215 15.8212109
vn 0.6714091 0.0820124 0.7365350
v 9.6182709 -19.1794415 15.5793924
vn 0.1968229 0.7917178 -0.5783111
v 9.7375851 -18.1842232 15.8354826
vn 0.8799775 0.4748914 -0.0108580
v 10.1037951 -16.0783844 16.6206131
vn -0.1102069 -0.0667305 -0.9916660
v 9.8202343 -17.9684486 16.0051365
vn 0.2507695 0.3361931 -0.9077935
v 9.7405291 -17.5224552 16.0615139
vn 0.3702716 0.7361063 -0.5666097
v 9.6583805 -17.7904625 16.1635342
vn -0.1350043 0.2266734 -0.9645689
v 9.5838299 -17.4227047 16.3203850
vn 0.8254119 0.2326570 -0.5143597
v 9.3663025 -18.1075726 16.1701355
vn 0.3742432 0.8878247 -0.2677863
v 9.6664972 -15.6865911 16.9029846
vn -0.1338932 -0.9467115 0.2929333
v 8.9515047 -19.1864796 15.8323622
vn -0.5081138 0.8476241 -0.1528197
v 9.2248850 -17.6729813 16.2673817
vn -0.9619486 -0.1801759 0.2054061
v 9.0906515 -18.1591129 16.0519924
vn -0.5741677 -0.3794547 0.7254968
v 9.0196714 -19.0418167 16.0116158
vn -0.8626266 0.4910607 -0.1213869
v 9.0499592 -17.9315815 16.1050282
vn 0.9192493 0.2836784 -0.2729602
v 8.8149061 -18.7155476 15.9545374
vn 0.4124526 0.6762956 -0.6103337
v 8.8059416 -18.0354004 16.1806927
vn -0.1742758 -0.9068901 -0.3836384
v 8.6050568 -19.0379162 16.0278111
vn -0.4543346 0.6610577 0.5971455
v 8.6612663 -18.7589474 16.0742302
vn 0.4227130 0.1817466 -0.8878524
v 8.4817705 -18.7544537 16.0618858
vn 0.0017242 0.9142669 0.4051087
v 8.9710093 -15.3700800 17.3830738
vn 0.3869346 -0.7215698 -0.5741242
v 8.3034592 -18.1376743 16.4180145
vn 0.7593315 0.6225177 0.1894397
v 8.2526484 -18.2519550 16.3312111
vn -0.7712309 0.2028327 -0.6033754
v 8.2467823 -18.1093369 16.4920940
vn 0.8390648 0.0212529 0.5436162
v 8.1092768 -17.8777561 16.5899544
vn 0.9185635 -0.1635323 0.3598587
v 7.9538298 -17.6916218 16.6856480
vn -0.3326553 0.8668524 0.3713590
v 8.3591042 -15.6462440 17.4538193
vn -0.0434893 0.9987958 -0.0227088
v 7.8714890 -17.3391399 16.8607273
vn 0.0000000 0.0000000 0.0000000
v 7.8139696 -17.7225513 16.5938358
vn 0.0262690 0.9964728 0.0796993
v 7.5135460 -17.2885075 16.9464798
vn -0.5093927 -0.3739481 0.7750367
v 7.6947293 -17.5870533 16.5590134
vn 0.5676182 -0.6292968 -0.5308438
v 7.6437259 -16.5738411 17.0982533
vn -0.5700612 -0.6351146 -0.5212099
v 7.5357633 -16.7010117 17.0467796
vn 0.1269422 -0.6387630 -0.7588595
v 7.2737498 -17.0440769 17.0601044
vn 0.1383251 0.9789470 0.1500963
v 7.2714677 -17.3488922 17.1267090
vn 0.7092457 0.6945612 -0.1206452
v 6.8903995 -17.2915611 17.2250137
vn 0.6497223 -0.0549058 -0.7581863
v 6.9449997 -17.5069847 17.1825199
vn 0.6267486 0.7516648 0.2053927
v 6.7199378 -17.1406498 17.2279396
vn -0.6576628 -0.7380694 0.1507754
v 7.1037626 -16.9559708 17.7951794
vn 0.7160255 -0.3080751 -0.6264163
v 6.6234813 -18.0114517 16.9594994
vn 0.2097648 0.9756200 0.0645313
v 6.3660460 -16.7772007 17.6140556
vn -0.4942948 -0.8339608 0.2453203
v 5.2549777 -17.6228924 17.6482544
vn 0.3232565 -0.9462581 -0.0100385
v 10.7613001 -18.9893379 15.5155296
vn 0.9285437 -0.0927991 -0.3594371
v 10.6227245 -18.6447525 15.4924183
vn -0.6983450 0.7007673 -0.1457378
v 10.7115355 -18.7671204 15.5633125
vn 0.3994775 -0.0547711 -0.9151054
v 10.6904364 -18.4866982 15.5713701
vn -0.6188532 0.6088187 -0.4963472
v 10.5201092 -18.6567688 15.4877243
vn -0.1778206 0.8644692 -0.4701840
v 10.4674940 -18.7886295 15.4564552
vn 0.1210769 0.9885750 0.0897766
v 10.4155054 -18.7143955 15.5835009
vn -0.3253805 -0.0763953 -0.9424921
v 10.4793768 -18.6156273 15.6486425
vn 0.0000000 0.0000000 1.0000000
v 10.4663315 -18.2676640 15.7857857
vn -0.8270025 -0.5400372 0.1562909
v 10.0603828 -18.2785473 15.7791796
vn -0.0639431 -0.5558007 -0.8288527
v 9.9091330 -18.1560154 15.9785290
vn -0.6991674 -0.6878379 -0.1950486
v 9.8923645 -18.3255901 15.9013100
vn 0.9641971 0.2511248 -0.0852081
v 10.2474251 -16.4490795 16.6043224
vn -0.9555930 0.1362949 -0.2612771
v 9.8486853 -18.4369564 15.9394665
vn -0.7950914 0.3364363 -0.5046191
v 9.7423525 -18.0632229 15.9684954
vn -0.8985121 -0.2758818 0.3414166
v 9.7949829 -17.8364944 16.1771355
vn -0.1309335 -0.8347710 -0.5348027
v 9.7308035 -17.8636436 16.0272141
vn -0.4045484 -0.9144797 -0.0082144
v 9.4122868 -19.2188244 15.7579327
vn -0.7818078 0.5588101 -0.2766007
v 9.6801033 -17.4085083 16.1990280
vn -0.9375405 -0.3062495 -0.1650123
v 9.6943064 -17.2877502 16.2239838
vn 0.4972817 0.7652736 0.4087387
v 9.4882603 -18.1845531 16.0481834
vn 0.9929630 0.1114847 0.0399449
v 9.5330505 -17.0336838 16.3877907
vn -0.3228874 0.2631942 0.9091054
v 9.6448603 -17.1039410 16.3892937
vn 0.8676382 -0.4017591 0.2929055
v 9.6438198 -17.0184364 16.4295216
vn -0.3185106 -0.8780909 0.3570818
v 9.2561531 -19.1329651 15.8312387
vn -0.9239991 -0.0819998 -0.3734993
v 9.3486814 -17.2706223 16.4033203
vn 0.5714332 -0.4419501 -0.6914797
v 9.3293896 -18.0095596 16.1043320
vn -0.9887992 0.0524140 -0.1397465
v 9.3074369 -17.2124348 16.4758568
vn -0.9416449 -0.3321949 0.0543271
v 9.0252380 -18.0557594 16.1746140
vn -0.3827015 -0.9219421 -0.0596855
v 8.7456646 -19.1087303 15.9335861
vn 0.8155087 0.0039137 -0.5787317
v 9.0151291 -18.4038830 16.1749420
vn 0.3346277 0.9345341 -0.1211214
v 8.9130669 -18.7499046 16.0007668
vn -0.5819190 -0.5891384 -0.5606124
v 9.2241793 -16.9694576 16.6599388
vn 0.1584243 -0.3216398 0.9335147
v 8.7716513 -18.1385193 16.1717110
vn 0.0779558 -0.8779155 0.4724270
v 8.7493191 -18.1979637 16.2679996
vn 0.4347287 0.8232630 -0.3650327
v 8.6916094 -17.9031963 16.4701500
vn 0.4180062 0.2736864 0.8662370
v 8.4657536 -18.1294117 16.3141632
vn -0.6111945 0.6064688 0.5085635
v 8.3950453 -18.3505306 16.4746284
vn 0.3625553 -0.6658489 -0.6520729
v 8.4821253 -16.6113472 16.7450180
vn 0.4629993 0.7991485 -0.3833971
v 8.1092062 -17.5857697 16.5158749
vn -0.5843294 -0.6671277 -0.4620605
v 7.8926983 -19.2551460 16.4487991
vn -0.0333669 -0.9994345 -0.0041780
v 8.3606834 -16.7979012 17.0062695
vn 0.1359314 -0.9888882 0.0601894
v 8.1908197 -16.7958488 16.9151649
vn 0.5714028 0.7540080 -0.3239918
v 8.1050348 -17.3918915 16.8783836
vn -0.2115258 -0.8157277 0.5383728
v 8.0738468 -16.6583347 17.1132088
vn 0.0581028 0.9601308 -0.2734463
v 7.9653249 -17.3283081 16.8963566
vn -0.9529287 0.2340091 -0.1927864
v 7.7470188 -17.6913452 16.7646999
vn -0.0787566 0.9482670 -0.3075503
v 7.8509879 -17.3684063 17.0105534
vn 0.2415037 -0.4572673 0.8559104
v 7.5659428 -17.4332676 16.8516808
vn -0.4442305 0.8881724 0.1175120
v 7.6942616 -15.9399481 17.4770260
vn -0.2329216 -0.9442288 -0.2327650
v 7.3292503 -17.1489773 17.1998634
vn -0.4672108 0.8821836 0.0588740
v 7.4101415 -16.0890961 17.4414501
vn -0.2539270 0.7205656 0.6452181
v 7.1552367 -17.3524857 17.1852264
vn -0.7815697 -0.5930254 -0.1935712
v 6.9000416 -18.2329521 16.8421021
vn -0.3979692 -0.8941702 -0.2051343
v 7.1550021 -17.0210381 17.0853519
vn -0.7556717 0.2654686 0.5987375
v 6.8730240 -17.8215504 17.0430775
vn -0.8850691 0.1500088 0.4406248
v 6.7526517 -18.1277695 17.0490093
vn 0.7018582 -0.2818295 -0.6541921
v 6.8120914 -17.6493874 17.1560955
vn 0.6607692 0.7484460 0.0566809
v 6.6728749 -17.1530972 17.3527107
vn -0.1431754 -0.9401385 -0.3092579
v 5.8071342 -18.2861843 17.3412437
vn -0.5797242 -0.7750109 0.2515513
v 5.5651488 -17.7624435 17.4404392
vn 0.7654229 -0.0389731 -0.6423464
v 11.0704908 -18.4930267 15.6211023
vn 0.0839430 0.0559305 -0.9948997
v 10.5699263 -18.3992004 15.6704607
vn 0.0000000 0.0000000 1.0000000
v 10.5783348 -18.2037678 15.8039360
vn 0.8944272 0.0000000 0.4472136
v 10.3538103 -18.5426121 15.6960983
vn 0.3560966 -0.8586612 -0.3686410
v 10.1012068 -18.3271751 15.9306393
vn -0.1940380 0.7098624 -0.6770855
v 10.1529369 -17.9884071 15.8969307
vn -0.1065253 -0.7032884 -0.7028783
v 9.9517832 -19.2983475 15.5344076
vn -0.6610621 -0.5691402 0.4889545
v 9.8996210 -18.6015854 15.8213110
vn 0.1245588 0.3064297 0.9437087
v 9.9421139 -18.6818008 15.7487583
vn -0.4460746 -0.5694561 -0.6904616
v 9.7284889 -19.2448158 15.6568251
vn -0.8535600 -0.3898595 0.3456081
v 9.9704943 -18.4063835 15.8436317
vn -0.2660897 0.9342165 0.2375623
v 9.9327211 -18.4682121 15.8177052
vn -0.9279537 -0.3377631 0.1575374
v 9.7237930 -19.1433868 15.6562490
vn 0.5626073 0.7232949 0.4003967
v 9.8786173 -18.2042484 15.9077101
vn -0.2467075 -0.7301735 -0.6371672
v 9.5943375 -19.3301010 15.6649342
vn -0.8143702 -0.5411808 -0.2095820
v 9.7789898 -18.0307312 16.0608635
vn 0.3945290 0.8479931 -0.3539133
v 9.7067652 -18.0096111 16.0334835
vn 0.8444427 -0.4963431 -0.2013955
v 9.6463785 -17.8877316 16.2784138
vn -0.2739860 -0.8580891 -0.4342981
v 9.5224857 -18.0450115 16.2364330
vn -0.7823321 -0.5594671 0.2737754
v 9.5544863 -18.1295319 16.1292915
vn -0.1546653 -0.9725928 -0.1736143
v 9.1622868 -18.9519920 15.9915743
vn 0.2340119 -0.5149144 0.8246828
v 9.4408808 -17.1901321 16.4521770
vn -0.9416658 0.0977310 0.3220471
v 9.0910435 -18.4286156 16.0859451
vn 0.3070451 -0.9405702 0.1450899
v 8.9145613 -19.0923710 15.9289160
vn -0.7067232 0.6856906 -0.1742721
v 9.1094046 -17.8940277 16.2652416
vn -0.8875015 0.4387693 -0.1407929
v 8.9653063 -17.8532810 16.4204445
vn -0.2687349 -0.4354988 -0.8591405
v 8.9875422 -17.0236588 16.7859821
vn 0.7910972 0.0569857 -0.6090303
v 8.8207674 -18.1012421 16.4174995
vn 0.5460914 0.0786033 0.8340298
v 8.6517487 -18.1885796 16.2613010
vn 0.5046916 0.6414313 0.5777995
v 8.8186560 -18.3423557 16.3223743
vn 0.7447795 -0.6051230 0.2813000
v 8.6450806 -18.1166916 16.4606094
vn 0.9841913 0.1758499 0.0210781
v 8.5718613 -18.2192936 16.4001122
vn -0.5224534 -0.1026325 0.8464686
v 8.5723515 -18.0350914 16.4457855
vn -0.3646388 0.7432119 0.5609586
v 8.5139894 -18.1997700 16.3905125
vn -0.9267427 -0.3672890 -0.0790371
v 8.7448177 -16.8076591 17.1155148
vn -0.0244146 -0.8621634 0.5060417
v 8.4318419 -17.8520164 16.4890728
vn 0.7905517 -0.3748271 -0.4842858
v 8.2878609 -18.2268486 16.5091553
vn -0.6610832 -0.7021858 -0.2643939
v 7.6046281 -19.0569477 16.5947266
vn -0.5081298 -0.6507012 0.5642624
v 7.7347355 -17.5734539 16.8676510
vn 0.5092012 -0.3214099 -0.7983796
v 7.9004178 -16.6477680 17.2218838
vn -0.5075529 -0.7180657 0.4762056
v 7.7098098 -17.4260063 16.9334793
vn -0.0007470 0.9424168 -0.3344399
v 7.7233038 -17.6240101 16.8718662
vn 0.5354965 0.5125037 0.6712552
v 7.6215534 -17.5326805 16.8708630
vn -0.0777284 0.4219124 -0.9032986
v 7.4686933 -16.6473827 17.1655407
vn -0.5323986 0.8462980 -0.0182083
v 7.1762967 -16.2861099 17.8035126
vn -0.7805225 -0.5968825 0.1857845
v 6.9566078 -16.6782742 17.8348198
vn -0.3889123 -0.7388369 -0.5503339
v 6.3032975 -18.4090271 17.3782864
vn -0.9604297 -0.2784077 0.0080077
v 5.6786385 -17.9561005 17.4608936
vn -0.7840018 0.5780413 0.2262955
v 5.3586774 -17.4825478 17.9531078
vn -0.6222512 -0.7667747 0.1576701
v 10.7437267 -18.6608372 15.5020657
vn 0.6466248 0.7620943 -0.0329959
v 10.8349771 -17.4064636 16.0497303
vn 0.5877510 0.4625264 -0.6637907
v 10.5998869 -18.6586876 15.5517149
vn -0.6257703 -0.6014395 -0.4966710
v 10.3822126 -18.4621239 15.5416775
vn 0.3486363 0.8615731 -0.3689778
v 10.2663212 -18.3913231 15.8338985
vn -0.9613029 0.2748368 0.0190151
v 10.2166004 -18.2100163 15.9095755
vn -0.9257449 0.3116046 -0.2142405
v 10.0304546 -18.1938725 15.9149151
vn 0.7307004 -0.4894688 -0.4759174
v 9.8136625 -18.3487568 15.9363756
vn -0.9896224 -0.0268830 -0.1411556
v 9.8371248 -18.2035885 16.0985546
vn -0.5119848 -0.8172757 -0.2644468
v 9.7582951 -18.3657894 15.9555674
vn 0.8975095 0.3917276 -0.2025493
v 9.6483059 -17.9899902 16.1030617
vn 0.1235574 0.9491923 -0.2894261
v 9.2966242 -17.6716614 16.3593521
vn -0.9170045 0.2135365 -0.3369049
v 9.2651262 -17.3325691 16.5235519
vn -0.5372486 0.6758114 -0.5046217
v 9.1431961 -17.5469894 16.4660664
vn -0.9695238 -0.2303658 0.0833971
v 9.2140312 -18.2026215 16.5465183
vn -0.8403549 0.5314862 0.1064244
v 9.0433283 -18.8020363 16.0939751
vn 0.7007213 -0.5810813 -0.4139253
v 9.0342159 -18.9927197 16.1232777
vn 0.4538316 0.8181133 -0.3531679
v 9.6665764 -15.5514297 17.1312447
vn -0.8273648 -0.5605153 0.0359173
v 9.1257315 -17.9921856 16.5593243
vn 0.9556967 0.2794776 -0.0923911
v 8.7873526 -18.8209553 16.1098156
vn 0.3699505 0.9250450 -0.0861887
v 9.2957497 -15.4026051 17.1419621
vn 0.6101660 0.6918942 -0.3859792
v 8.9235210 -18.0221863 16.3218307
vn -0.3338212 -0.4744159 0.8145508
v 8.4523888 -18.2357674 16.5292454
vn -0.2326400 -0.9725473 -0.0055161
v 8.6455612 -16.7066631 17.0028591
vn 0.4496781 -0.8669100 0.2150735
v 8.5183458 -16.7667103 17.0035286
vn -0.4440401 -0.4514406 0.7739701
v 8.2358618 -17.9412079 16.5546875
vn 0.2064814 0.3428433 0.9164191
v 8.2961473 -18.0857773 16.5988903
vn 0.1635070 -0.8526485 0.4962420
v 8.3669357 -17.8756866 16.5964546
vn 0.0845888 -0.3741548 0.9235004
v 8.1658268 -17.7335186 16.6672287
vn -0.1888503 0.0901254 0.9778615
v 8.3235025 -17.9611301 16.7169628
vn 0.2432549 0.1403710 0.9597515
v 8.1082706 -17.7869205 16.6870403
vn 0.8431671 0.0407963 0.5361015
v 8.0443745 -17.6560993 16.8190784
vn 0.4864333 0.1910623 0.8525713
v 7.9235144 -17.4844131 16.7047729
vn -0.4490505 -0.7162312 0.5341971
v 8.0392075 -17.4766560 16.8200169
vn 0.3812092 0.2456569 0.8912532
v 7.9568739 -17.6029606 16.9132023
vn 0.8254351 -0.5605842 0.0663503
v 7.8407116 -17.4742527 16.9201336
vn 0.1265128 0.2534060 0.9590515
v 7.8943963 -17.7095890 16.8069496
vn -0.4465895 -0.8458758 -0.2916367
v 8.0428038 -16.4736004 17.3062057
vn 0.9644921 -0.1007144 -0.2441550
v 7.8005238 -17.6272602 16.9207764
vn 0.9653719 0.1578039 -0.2077377
v 7.8339338 -17.8945522 16.9647293
vn -0.0536410 0.9839493 -0.1701952
v 7.6310878 -17.2496471 17.1257553
vn 0.4795401 -0.4364662 -0.7612743
v 7.7767253 -16.9844704 17.2057362
vn -0.4041885 0.7590828 0.5103186
v 7.3633513 -17.3320332 17.2576733
vn -0.2872949 0.9522713 -0.1031560
v 7.7870097 -15.8890295 17.7228966
vn 0.5241547 0.7220665 -0.4515328
v 7.0138426 -17.4012756 17.2908916
vn 0.7062379 -0.3725062 -0.6020525
v 6.7875772 -18.3784409 17.4043484
vn 0.2080704 -0.6885952 -0.6946535
v 6.5239706 -18.3437939 17.0865726
vn 0.7272970 0.6554254 -0.2036089
v 6.5714993 -16.9700737 17.6205673
vn -0.2021081 -0.8781288 -0.4336384
v 6.1016302 -18.3393307 17.3290157
vn -0.9306056 -0.0028265 -0.3660128
v 5.6715994 -18.1257172 17.6652889
vn -0.4719341 0.8346784 0.2838843
v 5.8171868 -17.1519184 17.8719482
vn -0.8314073 -0.5287080 -0.1709670
v 5.5362687 -17.7632580 17.7300720
vn 0.7833289 0.1194082 -0.6100308
v 11.1283159 -18.2487068 15.7261505
vn -0.0052633 -0.3358723 -0.9418929
v 10.7330866 -18.6212120 15.6056013
vn 0.0054987 0.2106014 -0.9775566
v 10.6057081 -18.5381489 15.6149349
vn 0.3445309 -0.5370666 -0.7699727
v 10.3651485 -19.1416721 15.5419760
vn 0.6743720 0.7275696 0.1259560
v 10.5596523 -17.1899662 16.3098030
vn 0.8944272 0.0000000 0.4472136
v 10.3101168 -18.5384560 15.7830353
vn -0.6445230 -0.6748909 -0.3593220
v 10.0605326 -18.4453354 15.9726219
vn -0.0601105 -0.6997777 -0.7118271
v 9.8180752 -19.3714924 15.6836748
vn -0.3419650 0.9366229 -0.0761426
v 10.0189009 -18.5570774 15.9421329
vn 0.9720799 0.2346477 0.0010450
v 10.2315016 -16.7648811 16.4241486
vn 0.1293137 0.9083059 0.3978171
v 9.9350548 -18.2848225 16.0021152
vn 0.5372123 0.4356665 -0.7222173
v 9.8631210 -18.5767899 15.9313745
vn -0.8686677 -0.0488824 0.4929777
v 9.9164305 -18.6202755 16.0542507
vn 0.2874155 0.1219347 -0.9500128
v 9.7020283 -19.1550522 15.7772608
vn -0.0088050 -0.4187936 -0.9080388
v 9.9551487 -18.3834019 15.9919405
vn -0.1371306 0.8561027 -0.4982805
v 9.7807608 -18.2386894 15.9980831
vn -0.9820878 0.1386902 -0.1275484
v 9.8006840 -18.0915051 16.2517471
vn 0.6676151 -0.3021462 -0.6804394
v 9.7411127 -17.9539394 16.3320732
vn -0.1715877 -0.9255938 0.3373927
v 9.6892195 -16.8793659 16.4988251
vn -0.7384818 -0.6621475 0.1273006
v 9.2730961 -19.0804443 16.0086555
vn -0.9003530 -0.3901010 0.1928358
v 9.4964046 -17.9225178 16.4753170
vn -0.0748117 0.3964006 0.9150245
v 9.4411411 -17.3137150 16.5113544
vn -0.7743371 0.4468527 -0.4480232
v 9.3430033 -17.5755692 16.4560604
vn -0.5096192 -0.1303235 0.8504729
v 9.4118786 -17.8308735 16.2744160
vn 0.1553860 0.9636134 0.2174960
v 9.3210068 -17.2811813 16.5456371
vn -0.6872039 0.5600933 -0.4626513
v 9.2105904 -17.4718189 16.6594296
vn -0.2978822 -0.9148061 0.2727565
v 8.7479048 -19.1233025 16.1687107
vn -0.8805490 0.1195217 0.4586372
v 8.9475670 -18.3246422 16.3500786
vn -0.0910381 0.2944666 0.9513157
v 8.8723745 -18.3910789 16.2863483
vn 0.7255473 -0.1883308 -0.6619009
v 8.9700699 -18.7260246 16.2732239
vn 0.2216178 -0.9744853 0.0355521
v 8.7222538 -19.0810623 16.1853600
vn -0.6026747 -0.1798059 -0.7774658
v 8.9663439 -18.1997147 16.5111027
vn 0.3424055 -0.7130975 -0.6117602
v 8.8820810 -18.2164764 16.4199162
vn -0.5490299 -0.8309243 -0.0901724
v 8.7909241 -18.1942863 16.5120640
vn -0.0481736 0.9929609 0.1082034
v 9.1162081 -15.3982658 17.4393997
vn -0.8235526 -0.2155749 0.5246795
v 8.7122355 -18.0588474 16.5304585
vn 0.1552306 0.9748418 0.1599596
v 8.6717691 -18.4533672 16.4911690
vn -0.9794860 -0.2009239 -0.0153915
v 8.7207623 -16.9546299 16.9795551
vn -0.2062692 0.9265854 0.3144719
v 9.0168934 -15.4316034 17.5319138
vn 0.2142200 -0.8508950 0.4796744
v 8.4858322 -16.6669540 17.1115856
vn -0.0238587 -0.8095710 0.5865371
v 8.3266096 -16.7532787 17.1061344
vn 0.7035210 0.4633360 0.5388674
v 8.1103477 -17.9579639 16.6603241
vn -0.5549722 -0.6474241 0.5223485
v 8.1345177 -17.6359043 16.8293858
vn 0.7601606 0.4529871 -0.4657882
v 8.0479269 -17.7883492 16.8008404
vn 0.7844496 -0.5934463 0.1801677
v 8.1005640 -17.8978081 16.7741261
vn 0.7118438 0.3456735 0.6113823
v 8.0871210 -17.7764626 16.9321880
vn 0.1048583 -0.9916691 -0.0748146
v 8.2190552 -16.5825291 17.2071266
vn 0.2831289 -0.9468969 -0.1523956
v 7.9776640 -17.3897572 17.0276928
vn 0.9532566 -0.1436887 -0.2658108
v 7.9996686 -16.5579720 17.3464737
vn -0.9077479 0.1077318 0.4054475
v 7.7211742 -17.4864979 16.9660625
vn -0.6663245 0.6478931 0.3691157
v 7.6949854 -17.5069141 17.0724182
vn 0.7069592 0.6464659 0.2868634
v 7.6353550 -17.6529789 17.1133327
vn -0.6139908 0.0376122 0.7884166
v 7.1776452 -17.7125969 17.2436104
vn -0.5964400 0.2011862 0.7770351
v 7.0885944 -17.5511475 17.2023544
vn -0.6368703 0.4093395 0.6533279
v 6.8878427 -18.1922169 17.2793236
vn -0.6161135 0.7854010 0.0595775
v 6.9032407 -16.4410667 17.8603897
vn -0.8791443 -0.2445983 0.4089953
v 6.7749257 -16.5571289 17.6744747
vn -0.5707650 0.7824024 0.2491461
v 5.6098361 -17.2581520 17.7954998
vn -0.8172836 -0.5736461 0.0545690
v 5.3184247 -17.5953236 17.9104404
vn 0.7084410 -0.6631742 -0.2414778
v 10.8505058 -18.8894329 15.6632395
vn 0.4031025 -0.5988097 -0.6920515
v 10.5498800 -18.9652672 15.5747967
vn -0.3284920 0.3055151 -0.8937302
v 10.2061472 -18.4567432 16.0389977
vn -0.0965732 0.6193925 0.7791192
v 10.1547422 -18.4698086 15.8582029
vn -0.4802288 -0.8172314 0.3186112
v 10.1257658 -18.7012863 15.8672686
vn 0.3873468 0.9217921 -0.0161824
v 10.0295048 -18.7219639 16.1024303
vn 0.7648700 0.6428359 -0.0416658
v 10.3826723 -17.0878696 16.4829597
vn -0.0455824 0.9510321 -0.3057129
v 9.9016504 -18.3218422 16.2336979
vn 0.5404901 0.8059848 -0.2413692
v 9.7543488 -18.2163105 16.1765404
vn -0.8361660 -0.4830900 -0.2597123
v 9.7389288 -18.3505058 16.2742920
vn -0.7643882 0.1289843 0.6317228
v 9.7668943 -17.0948792 16.4818439
vn 0.2798067 0.7696536 -0.5738829
v 9.7521343 -17.1731415 16.5424347
vn 0.6786689 0.6276633 -0.3813757
v 9.4414492 -18.1631050 16.3031082
vn 0.6203243 0.6913108 -0.3705228
v 9.6144886 -18.3413200 16.2241344
vn 0.5709509 -0.0663611 -0.8182977
v 9.7037058 -17.0152550 16.6158524
vn 0.5733446 0.8067988 -0.1426595
v 9.9949217 -15.7483082 17.0817032
vn -0.5226169 0.8525277 0.0082568
v 9.5638905 -17.3330307 16.6126709
vn 0.3960036 -0.9012797 -0.1757156
v 9.4068394 -17.1873150 16.6459236
vn -0.6802619 -0.7059880 -0.1970399
v 9.3579416 -17.6717396 16.4840775
vn -0.9787432 0.2050090 0.0057559
v 9.2246332 -18.4794083 16.4293346
vn -0.9701212 0.1935800 0.1462589
v 9.0772543 -18.7604923 16.2806969
vn 0.5254523 0.8505630 -0.0210363
v 8.9684887 -18.8100243 16.2502613
vn -0.7190199 0.3213856 -0.6162156
v 9.2369442 -17.2610130 16.6902122
vn -0.9568393 -0.0361432 -0.2883616
v 8.9777937 -17.8435535 16.5856457
vn -0.9699100 -0.0315622 -0.2414092
v 8.9219265 -18.2862778 16.4660816
vn -0.6177121 0.7769770 0.1214022
v 8.9236937 -18.4696751 16.4244328
vn -0.3186787 -0.0660234 -0.9455606
v 9.0905333 -17.1913471 16.7706432
vn 0.5266912 0.6361259 -0.5638620
v 8.7205343 -18.3062477 16.5440769
vn 0.2431107 0.8962316 0.3710338
v 8.7140980 -18.3027897 16.3821964
vn 0.4929723 0.8506343 -0.1827559
v 8.7304125 -17.7890167 16.6701202
vn -0.5537291 0.3529308 -0.7542043
v 8.5192223 -18.2559280 16.6218376
vn -0.5046371 0.8588492 -0.0878613
v 8.5828304 -18.1317921 16.6083469
vn 0.8632367 0.3962816 -0.3127032
v 8.4622755 -18.1459160 16.6194553
vn 0.1933301 0.5536105 0.8100240
v 8.4272203 -18.0186958 16.7008877
vn 0.7910220 0.3432946 -0.5063922
v 8.5127897 -18.0358391 16.7972317
vn 0.4258250 0.6860753 -0.5898931
v 8.4248066 -18.3536625 16.6487255
vn 0.9056061 -0.1482975 -0.3973481
v 8.3739090 -18.2206573 16.6371307
vn -0.3625390 -0.9313088 0.0350645
v 8.5851765 -16.6350613 17.1310902
vn -0.6633317 -0.7366018 0.1319424
v 8.2428646 -17.7217083 16.9877949
vn 0.1999374 0.6500800 0.7330901
v 8.1207075 -18.0792999 16.7884369
vn 0.8027468 0.4126156 -0.4305182
v 8.2300386 -17.9218063 16.8351803
vn -0.6793585 -0.6535322 0.3337178
v 8.2424536 -17.5565586 17.0966015
vn 0.8385017 0.0753302 0.5396669
v 8.0480242 -18.0131779 16.8006687
vn 0.8242186 -0.0765966 0.5610675
v 8.0058079 -17.8406067 16.7910786
vn 0.7398787 0.4061439 0.5363085
v 8.0191126 -17.9853668 16.9127750
vn -0.4720750 -0.1235677 0.8728552
v 7.9568434 -17.8417950 16.8870010
vn -0.4028184 -0.8262940 0.3936693
v 8.1058474 -17.4433823 17.2034550
vn 0.2501840 0.9224644 -0.2940533
v 8.0740767 -17.1790333 17.2403908
vn 0.4777304 0.2667873 0.8370175
v 8.0650215 -17.6870861 17.0320759
vn -0.5771526 0.0109004 0.8165636
v 7.9741220 -17.7592163 16.9472408
vn 0.5635707 -0.3961343 0.7248902
v 7.8607087 -17.8399029 16.8917599
vn -0.6140827 0.0773352 0.7854437
v 7.9287448 -17.9386425 16.8548088
vn -0.3658029 0.9295292 0.0465158
v 8.2611637 -15.7776003 17.7627506
vn -0.3092849 0.8820565 -0.3554142
v 7.9146743 -17.2832680 17.0947857
vn 0.3318643 -0.8977467 0.2896842
v 7.9870386 -17.4704399 17.1273193
vn 0.1819560 -0.3281146 -0.9269481
v 8.0535822 -16.6085453 17.3152809
vn -0.1009364 0.9154212 -0.3896355
v 7.7804670 -17.2603817 17.1598473
vn 0.5119241 -0.2974772 0.8058791
v 7.8328457 -17.5384331 17.0648060
vn 0.1123464 -0.0915326 0.9894444
v 7.7685385 -17.6218700 17.1844788
vn 0.8449946 -0.3645983 -0.3912190
v 8.0081825 -16.8494282 17.3807106
vn -0.2347526 -0.8719962 0.4295508
v 7.7757759 -17.4219551 17.0937653
vn -0.2803776 0.9596998 0.0191003
v 8.0142374 -15.9014864 17.7218819
vn 0.9565831 0.2790337 0.0841965
v 7.5343957 -17.5436020 17.1060791
vn -0.5220433 0.8502818 -0.0670210
v 7.4412251 -16.1047554 17.7761402
vn 0.1383332 -0.7227858 -0.6770853
v 7.1488233 -17.6151466 17.2943096
vn 0.6758617 -0.2596653 -0.6897717
v 6.8558879 -17.9168377 17.2738781
vn 0.1318184 -0.5349349 0.8345469
v 6.6968756 -17.8489799 17.3412495
vn -0.4869277 0.8666986 0.1083281
v 5.8264189 -17.2045345 18.1401215
vn 0.7781187 0.2873337 -0.5585433
v 11.0351009 -17.8444614 15.7189322
vn 0.1477615 -0.9654954 -0.2144417
v 10.7257280 -18.8869762 15.6364679
vn 0.2979763 -0.7538030 -0.5856544
v 10.3290920 -19.3924885 15.6977215
vn 0.3552241 -0.8226490 -0.4439195
v 10.2343197 -18.3252850 16.0116234
vn -0.7696949 0.0219955 -0.6380329
v 10.3472967 -18.4339390 16.0672302
vn -0.1809369 0.8427230 0.5070305
v 10.2132883 -18.7810040 15.8329163
vn 0.1301750 -0.9625663 -0.2377404
v 10.1744852 -19.4518986 15.7929335
vn -0.2187991 0.1199679 -0.9683670
v 10.0107975 -18.4550323 16.0220490
vn -0.9582564 -0.2645708 0.1083833
v 10.0134926 -18.2505646 16.0586300
vn -0.2290703 0.7155205 -0.6599676
v 9.9062824 -17.7195797 15.9282160
vn -0.7920066 -0.6062799 -0.0717652
v 9.8463736 -18.4927711 16.1119308
vn -0.7459679 -0.6646965 -0.0413584
v 9.5786867 -19.4259567 15.9136047
vn 0.8991781 0.4010288 -0.1750848
v 10.3154402 -16.4643650 17.0638657
vn 0.4002107 0.6548765 -0.6410681
v 9.7452908 -18.0744076 16.2834187
vn -0.8253998 -0.5645375 -0.0035486
v 9.6502504 -18.1854572 16.3111172
vn 0.3460666 0.9288900 -0.1319139
v 9.7675667 -17.4722462 16.5662308
vn -0.0410822 0.7714425 -0.6349715
v 9.7752743 -17.1148357 16.6073360
vn -0.7306891 -0.6791455 -0.0696774
v 9.7202168 -17.4891148 16.6461487
vn 0.4669244 -0.3348699 0.8184398
v 9.5978909 -17.3889637 16.5654411
vn 0.5466043 -0.0062220 0.8373680
v 9.5397768 -17.5439720 16.5326233
vn 0.7678292 -0.5551941 -0.3196838
v 9.5460777 -17.4600525 16.6046181
vn 0.5368207 0.7825579 0.3153200
v 9.4655552 -18.0443096 16.4634857
vn -0.5279387 -0.6344799 0.5645494
v 9.6048613 -17.2152500 16.5956459
vn 0.6219200 0.7816901 0.0466504
v 9.4330854 -17.4589329 16.6721153
vn -0.3471392 -0.9124680 0.2165561
v 9.1153107 -19.0681973 16.2167053
vn -0.3705809 -0.9258505 0.0739639
v 9.2312117 -19.0484867 16.2555695
vn 0.0235758 0.0590618 -0.9979759
v 9.2165680 -17.1194954 16.7848816
vn -0.6965683 0.5838900 -0.4169715
v 9.1215372 -17.7556610 16.6218491
vn 0.6881581 -0.6037551 -0.4023907
v 8.8969889 -18.9282150 16.2865543
vn 0.0256486 0.7115270 -0.7021906
v 8.9050999 -18.8412075 16.2150211
vn -0.5126948 -0.3814532 0.7691798
v 8.9911880 -19.0677929 16.3411388
vn -0.0243576 0.9371448 0.3480897
v 8.7041769 -18.1405602 16.6563587
vn -0.7418117 -0.4063513 -0.5334736
v 8.7745047 -17.0590134 16.9176655
vn -0.1340022 -0.9207529 -0.3664116
v 8.6489944 -17.8921776 16.7731800
vn 0.2890866 -0.8391808 -0.4606566
v 8.4584303 -19.3597927 16.3949966
vn -0.2408480 -0.7319472 -0.6373740
v 8.4790945 -17.9652939 16.7610741
vn -0.3453595 0.9003236 0.2648475
v 8.6673298 -15.5981112 17.6686916
vn -0.2581559 -0.7789552 -0.5714756
v 8.0848608 -19.4036160 16.4119473
vn 0.6480628 -0.7299207 -0.2173254
v 8.3396053 -18.1474724 16.8321228
vn 0.7270272 -0.3350057 0.5993351
v 8.1742039 -17.8745708 16.9624195
vn 0.2398705 -0.3558007 -0.9032542
v 8.3504944 -16.6670227 17.2692184
vn -0.3156037 -0.8249062 -0.4689606
v 8.1415567 -16.6265259 17.2538872
vn 0.9567789 0.2906822 0.0088376
v 7.8416729 -17.7676430 16.9766235
vn 0.8886973 -0.0473412 0.4560438
v 7.7883368 -17.6823978 17.0932159
vn 0.4637805 -0.6026554 0.6493952
v 7.9535656 -16.5022717 17.4654579
vn -0.1022562 0.0365140 0.9940878
v 8.0036697 -16.8001442 17.4630699
vn -0.0501874 -0.9946049 0.0907870
v 7.7063117 -17.3957272 17.2894268
vn -0.0670904 0.0327295 0.9972100
v 7.9629679 -16.6388474 17.4062920
vn 0.1404874 -0.3744218 0.9165542
v 7.8324599 -16.6666794 17.3363438
vn 0.5370073 -0.8358955 -0.1135871
v 7.6345758 -17.4487190 17.1253891
vn 0.2526836 -0.8637820 -0.4359263
v 7.5800886 -17.1305771 17.2146835
vn -0.7145760 -0.5456309 -0.4377992
v 7.2379727 -18.9306412 17.2005520
vn -0.6923311 -0.6911928 -0.2071960
v 7.2586904 -18.8221378 16.8876686
vn -0.6115611 0.6460639 0.4567213
v 7.5322146 -17.2813015 17.3727112
vn -0.3180397 0.3225398 0.8915262
v 7.2757874 -17.6171227 17.3376808
vn 0.5508003 0.5277550 -0.6466017
v 7.1928520 -17.4556694 17.3451061
vn -0.5287983 0.3475718 0.7743166
v 7.1158943 -17.8800354 17.3185673
vn -0.8213873 -0.5360382 -0.1949002
v 7.0745053 -18.6354771 17.0054684
vn 0.4820058 -0.4223256 -0.7676663
v 7.0859079 -17.7221432 17.3625832
vn 0.6971698 0.7085197 -0.1093348
v 6.7713604 -17.1897278 17.7959290
vn 0.9323134 -0.0815464 0.3523378
v 6.6448207 -17.8409195 17.4479141
vn 0.4587967 -0.1850988 0.8690478
v 6.5157075 -17.8543816 17.4780960
vn -0.6538198 -0.7090756 -0.2640674
v 5.6347375 -18.2373829 17.3069363
vn -0.9245914 -0.0095025 -0.3808418
v 5.5273123 -17.8928814 17.8037529
vn -0.7558557 -0.6547081 -0.0062814
v 5.4796429 -17.6783199 17.8846550
vn 0.7771874 -0.0483585 -0.6274083
v 11.2697525 -18.5963020 15.8231726
vn 0.7454288 0.0485642 -0.6648139
v 11.3288689 -18.3187313 15.9236975
vn 0.7238408 0.6158550 -0.3110902
v 11.0238285 -17.6162701 15.9026365
vn 0.5164665 0.8376110 -0.1779610
v 11.0482063 -17.5291119 16.3404636
vn 0.5109840 -0.5389655 -0.6696354
v 10.8578882 -19.0819759 15.7505960
vn 0.5606214 -0.6130775 -0.5566323
v 10.6615543 -19.1658039 15.6570559
vn -0.0107886 0.9785717 -0.2056237
v 10.2006216 -18.8297100 16.0674210
vn 0.0000000 0.7071068 -0.7071068
v 10.2422256 -18.2888603 16.1447792
vn 0.1491243 -0.9316519 -0.3313408
v 9.9182329 -19.4699078 15.8647661
vn -0.4829125 -0.8557036 -0.1859220
v 10.0649948 -18.6894035 16.0293751
vn 0.8157530 0.5696635 -0.1001525
v 10.4552183 -17.0245571 16.8420830
vn 0.5961171 0.8027073 -0.0174728
v 9.8843231 -18.6376476 16.1392078
vn 0.9267390 0.2465066 -0.2835301
v 10.2705765 -16.7736855 16.6584988
vn -0.1492601 -0.9415607 -0.3019683
v 9.7020826 -19.5304585 15.8333588
vn -0.2618686 0.0467048 -0.9639728
v 9.8741093 -18.0194550 16.4197712
vn -0.7177970 0.6962395 -0.0042635
v 9.8874903 -18.0515575 16.2923527
vn -0.6937928 -0.6592909 -0.2898054
v 9.7895546 -18.2895775 16.4275799
vn 0.7967749 0.5719001 -0.1951415
v 10.0374756 -15.8571053 16.9555054
vn -0.5476359 0.2909700 0.7844943
v 9.8837929 -17.3865891 16.6209755
vn -0.5783256 -0.5794639 0.5742483
v 9.8046465 -17.6600113 16.6303730
vn 0.0258725 0.0374984 0.9989617
v 9.6568880 -17.6537209 16.5449867
vn -0.6636313 -0.7153567 0.2187653
v 9.5643101 -19.3218460 16.1483536
vn -0.4963602 0.4063936 -0.7671185
v 9.6922560 -17.2933254 16.7118912
vn 0.1921930 0.6913893 -0.6964501
v 9.5840034 -18.1751270 16.3839931
vn 0.6035253 0.7870746 -0.1275574
v 9.9203291 -15.7002935 17.2176666
vn 0.8012300 -0.5944239 0.0684885
v 9.5482903 -18.0841980 16.4575939
vn 0.5409838 0.8408291 0.0185208
v 9.7694607 -15.5278511 17.4067593
vn -0.3366509 -0.4220487 -0.8417488
v 9.5623331 -17.2471390 16.7219524
vn 0.4828326 -0.8557560 0.1858880
v 9.0165215 -19.1061592 16.2845306
vn -0.9549819 0.1869854 -0.2303173
v 9.2955141 -17.2027740 16.7340202
vn -0.1059741 0.5092409 -0.8540745
v 9.2024746 -18.3116722 16.5955353
vn 0.8635048 -0.5039155 0.0207059
v 9.0068398 -18.8912106 16.4568882
vn -0.6162883 0.0898468 -0.7823786
v 9.1437149 -17.4113598 16.8269501
vn -0.8814354 0.3285408 -0.3393120
v 9.0368385 -17.6193104 16.7322636
vn -0.9975478 -0.0638215 -0.0287265
v 8.9341145 -17.8006363 16.9067307
vn -0.6985019 0.1671954 -0.6958023
v 9.0646477 -17.4564857 16.8449039
vn 0.6694073 0.7347653 0.1096081
v 8.9126520 -17.9580498 16.8467331
vn -0.8235865 0.3211382 0.4675207
v 8.7922087 -18.0370197 16.7070160
vn 0.0000000 0.0000000 1.0000000
v 8.6475315 -18.2227173 16.6875973
vn -0.8985465 -0.0969934 -0.4280263
v 8.7360125 -16.9750233 17.1858177
vn -0.6487066 -0.7501377 -0.1283488
v 8.6917124 -16.7562275 17.2179089
vn -0.7294176 -0.3402728 -0.5934345
v 8.4568253 -18.1004181 16.8947563
vn -0.2574118 0.5971301 -0.7597203
v 8.4055710 -18.0037403 16.8812141
vn -0.8640832 0.3047889 0.4005797
v 8.4421215 -17.9143677 16.8448620
vn -0.4707274 0.4664309 0.7489045
v 8.3591251 -18.2376041 16.8361320
vn -0.9244590 -0.1523884 -0.3495044
v 8.2514315 -17.9996243 16.8975506
vn 0.6832597 -0.3810146 0.6228837
v 8.2099819 -18.2874622 16.6757641
vn -0.5710381 -0.5122810 0.6414700
v 8.3015099 -17.6496773 17.0960617
vn 0.9549674 0.2913820 -0.0559811
v 8.3661594 -16.5183887 17.4111423
vn 0.5594425 0.3992074 0.7264004
v 8.0215769 -18.1132202 16.7794132
vn -0.1381215 0.7838261 0.6054248
v 8.1268816 -18.2242603 16.9138088
vn 0.2930339 -0.4988905 0.8156221
v 8.3670549 -16.4907532 17.3486633
vn -0.0687281 -0.0423609 -0.9967357
v 8.0949173 -18.0164948 16.9936867
vn 0.4833052 0.8008571 0.3536156
v 7.9284215 -17.9851608 16.9474354
vn -0.4164888 -0.7645795 0.4918895
v 8.0414419 -17.8563251 16.9401245
vn 0.1522086 -0.8687102 0.4713545
v 7.8650475 -17.3533459 17.2039967
vn 0.9762473 0.1683165 -0.1364215
v 7.9158354 -17.9753418 17.0880909
vn 0.5074867 -0.3657292 0.7801919
v 8.0905228 -16.2040234 17.6417198
vn 0.2204265 -0.2393062 0.9455923
v 7.8324842 -16.8350964 17.3853283
vn -0.1967323 -0.3906060 0.8992905
v 7.9779510 -16.8921871 17.4341850
vn 0.2352093 -0.0483972 0.9707391
v 7.7797670 -16.9354229 17.2967396
vn 0.7554185 -0.5988898 -0.2658457
v 7.9314961 -17.0345001 17.4121819
vn 0.2635637 -0.7018790 -0.6617401
v 7.7755308 -17.4393005 17.3043671
vn 0.1962707 0.0644870 0.9784270
v 7.7394075 -17.7370930 17.0752525
vn 0.5963024 -0.8003196 -0.0625459
v 7.7779088 -17.0944042 17.3882370
vn 0.9274608 0.3701865 0.0527107
v 7.6343298 -17.7785873 17.1813755
vn 0.8199119 -0.4840871 0.3056211
v 7.7405915 -16.8227234 17.5012627
vn 0.7650298 -0.6428764 0.0379395
v 7.5906029 -17.4102516 17.2847557
vn 0.5338341 0.8071709 0.2519848
v 7.6451182 -17.6582584 17.2500477
vn 0.7076215 -0.4313003 0.5596892
v 7.7276468 -17.0286598 17.5179653
vn 0.9321917 -0.1459410 0.3312398
v 7.5947061 -17.0379143 17.4466515
vn 0.7269531 -0.3169329 -0.6091738
v 7.3025546 -17.6393337 17.4221401
vn 0.6749017 -0.3673198 -0.6399874
v 7.0829191 -18.0875473 17.5273552
vn 0.5008420 0.8642931 -0.0464192
v 7.0019150 -17.3262539 17.5675106
vn -0.9720063 -0.0654486 0.2256555
v 6.8329530 -16.5233326 17.8557091
vn 0.8174087 0.5534437 -0.1598223
v 6.7300510 -17.0349140 17.9452763
vn -0.2073970 0.2984444 0.9316209
v 5.9890366 -17.7190304 17.7037868
vn -0.8574731 -0.4764065 -0.1943624
v 5.6470256 -18.2647514 17.6814995
vn -0.8291023 -0.1493899 -0.5387690
v 5.5299749 -18.1364136 17.7871933
vn 0.5549958 -0.5178544 -0.6510041
v 11.1862602 -18.7712822 15.7705593
vn 0.5730532 -0.5454648 -0.6116194
v 10.9209623 -18.8413601 15.7632275
vn -0.1512242 -0.8992583 0.4104460
v 10.6946115 -18.9079418 15.7816858
vn 0.5149425 0.8514745 -0.0991234
v 10.8214893 -17.4085217 16.4696350
vn -0.6814085 -0.5998154 -0.4194092
v 10.2464228 -18.7613297 16.1558952
vn 0.4321021 0.3976406 -0.8094255
v 10.1273537 -18.5276051 16.0700512
vn -0.6067830 -0.7626932 -0.2238606
v 9.9539595 -18.5994835 16.2515907
vn 0.9686594 0.2451796 -0.0398243
v 10.3958292 -16.5461502 16.9678841
vn 0.1876647 -0.1395702 -0.9722666
v 9.8203888 -18.4883633 16.2676067
vn -0.8477526 -0.1138351 -0.5180320
v 9.8730955 -17.0175743 16.6066971
vn 0.6516057 0.2443938 -0.7181098
v 9.7956877 -17.3789349 16.6552925
vn -0.1157315 0.7085024 0.6961542
v 9.7148104 -17.7869797 16.5955238
vn 0.7671664 0.1499423 -0.6236771
v 9.4255695 -17.9011936 16.5799789
vn -0.6408954 -0.0331730 0.7669112
v 9.0821457 -18.9116764 16.3131428
vn -0.0135315 -0.4996418 -0.8661265
v 9.0778275 -18.7394447 16.3800220
vn 0.7302040 -0.4586672 0.5063859
v 9.0563784 -18.9756145 16.4437008
vn -0.8830727 -0.0917861 0.4601716
v 9.4301424 -17.1827297 16.9982719
vn 0.0509600 0.8372273 0.5444754
v 9.3637409 -16.7462864 17.1198845
vn 0.3962258 0.0820651 0.9144782
v 9.3488503 -16.6000919 16.9988670
vn 0.5827708 0.4459013 0.6793748
v 9.2672930 -17.1752033 17.0010719
vn -0.4109164 0.5874821 -0.6971459
v 9.1729364 -18.1303959 16.7197952
vn 0.6874711 -0.7209259 -0.0874612
v 8.7536812 -19.1523342 16.3977852
vn 0.5011764 0.8649520 0.0260843
v 9.0150032 -18.0169239 16.7190495
vn -0.6538838 -0.6583951 0.3727625
v 8.7946386 -17.9529896 16.6840687
vn 0.0537743 0.9787995 0.1976356
v 8.7622995 -18.2084427 16.7061062
vn 0.4158590 0.8143915 -0.4047565
v 8.6140070 -18.1115990 16.7872410
vn -0.4552441 0.8383760 0.2997975
v 8.4758129 -18.3892269 16.6414642
vn -0.4150095 -0.9019234 0.1195880
v 8.6497793 -17.9474983 16.8767281
vn 0.4009323 0.8870102 -0.2290550
v 8.6144161 -18.0468178 16.8295422
vn -0.9236129 0.3737293 0.0852388
v 8.4783754 -18.1407909 16.7718811
vn 0.4635762 0.8545977 -0.2340085
v 8.6437025 -17.7459946 16.9097996
vn 0.4540552 -0.6019979 0.6568351
v 8.5145960 -17.9340744 16.8519382
vn -0.5746365 -0.2728620 -0.7715823
v 8.6269951 -16.8234596 17.2665844
vn -0.2708061 -0.9452155 -0.1822955
v 8.5266418 -16.6490593 17.2244663
vn -0.4406968 -0.7814341 0.4417547
v 8.4331150 -17.7983913 16.8767834
vn -0.1168741 0.9912939 0.0606371
v 8.4070807 -17.9609394 16.9590397
vn 0.8929670 -0.3825875 -0.2371430
v 8.5711155 -16.6388779 17.3501911
vn 0.8729328 0.2416752 0.4237705
v 8.2099791 -18.3481827 16.8602467
vn -0.2984241 0.9166141 0.2660106
v 8.3056402 -18.4169178 16.8177948
vn 0.2020077 0.6259967 0.7532072
v 8.5199871 -16.5170555 17.4195824
vn 0.6241263 -0.2896266 -0.7256603
v 8.4936485 -16.7100430 17.3812866
vn 0.4549547 0.7885754 -0.4137211
v 8.3505669 -17.5096588 17.0848198
vn 0.8397160 0.4985065 0.2153331
v 8.1121283 -17.9041119 17.0453491
vn 0.7021831 -0.1574429 0.6943708
v 8.3956394 -16.3739624 17.5084820
vn -0.5140426 -0.6524583 -0.5568289
v 8.4054832 -16.8592281 17.4215355
vn 0.7248420 -0.2034204 0.6581978
v 8.2846746 -16.3016510 17.4728870
vn -0.9039270 -0.3094666 0.2952056
v 8.0007057 -18.0099545 17.0555744
vn -0.6896256 -0.6765160 0.2583461
v 8.2028532 -17.4745655 17.2371750
vn 0.7880166 0.4038777 -0.4646641
v 7.9304805 -17.7979450 17.0362988
vn 0.3847383 -0.9133194 -0.1335072
v 8.0998497 -16.7066193 17.4475880
vn -0.1487432 0.6428919 0.7513757
v 7.8915439 -17.8364754 17.1540527
vn -0.6872939 -0.0518554 0.7245262
v 8.0966682 -16.6075974 17.4724655
vn -0.2277591 0.9631239 0.1432418
v 7.9155846 -17.1514988 17.4013615
vn 0.5905392 -0.6451876 0.4847645
v 7.8077788 -17.3079166 17.3698673
vn 0.2889076 -0.8113275 0.5082127
v 8.0068388 -16.3874149 17.5855331
vn 0.6866478 -0.5250207 0.5028600
v 7.9053216 -16.5243435 17.5784760
vn -0.6262769 0.6755772 0.3890664
v 7.8933759 -17.0711765 17.5161209
vn 0.7090150 -0.3397203 0.6179708
v 7.9278622 -16.6980991 17.5984135
vn 0.8671191 0.4078356 -0.2859624
v 7.7690969 -17.7598839 17.3203468
vn 0.4330219 -0.6968387 0.5717586
v 7.6923952 -16.7916393 17.5427170
vn 0.9334013 -0.1775527 -0.3118286
v 7.5357819 -17.5742455 17.2571239
vn 0.7064502 -0.2020150 0.6783201
v 7.7284102 -16.6829967 17.5760860
vn 0.5895034 -0.1463104 0.7944048
v 7.6224918 -16.9616184 17.5209541
vn -0.1635879 -0.9840967 0.0692292
v 7.5669117 -17.1832714 17.6006889
vn -0.6103124 0.3487363 0.7112678
v 7.4974322 -17.5219688 17.3942547
vn 0.6835235 -0.4543683 -0.5712663
v 7.2668395 -17.9518013 17.6687508
vn 0.3290055 0.9387450 -0.1025347
v 7.1710615 -17.4054852 17.5059681
vn 0.2720846 -0.5923731 -0.7583298
v 6.5760250 -18.6240749 17.3696442
vn -0.5022074 0.8474696 0.1719972
v 6.1615973 -16.9920635 17.9792309
vn 0.7931744 -0.1019197 -0.6004055
v 5.5354795 -17.5449162 18.1165257
vn -0.3570677 -0.7618320 -0.5404764
v 5.3735700 -17.7080345 18.0644512
vn -0.9542286 0.1669885 0.2481182
v 5.3372231 -17.5754337 18.0699406
vn 0.8145889 0.1260418 -0.5661788
v 11.4182405 -18.1605625 16.0128155
vn 0.6256783 -0.7654373 -0.1504409
v 10.7064295 -19.1079597 15.7660112
vn -0.9586533 -0.0797729 0.2731670
v 10.8107872 -19.0037098 15.8429174
vn 0.4689941 -0.8626738 -0.1893102
v 10.6636314 -19.2354641 15.8479967
vn 0.2184752 -0.9701187 0.1055386
v 10.0357742 -19.4803314 16.1064281
vn 0.7043607 -0.7043607 -0.0880451
v 10.0677271 -18.5084133 16.2030392
vn -0.2311257 0.9728411 0.0126922
v 10.1292105 -18.7433929 16.2721176
vn -0.6814930 -0.5338846 0.5005343
v 9.9011898 -18.4340229 16.3664074
vn -0.5316601 0.7273419 0.4339483
v 9.8303852 -17.8120232 16.5630913
vn -0.6030352 -0.6609067 0.4467112
v 9.6911802 -18.1307869 16.4711075
vn 0.1808229 0.9831317 0.0274795
v 9.6067724 -18.1371250 16.5744648
vn 0.6699877 0.6797840 0.2983459
v 9.6450834 -17.8271351 16.6280880
vn -0.4040245 -0.1001538 -0.9092488
v 9.5756130 -17.5112324 16.7336426
vn 0.2897213 -0.9073294 -0.3046555
v 9.5422449 -18.0321102 16.5983143
vn 0.9378378 0.0638119 -0.3411573
v 9.5619230 -17.6795082 16.7871037
vn 0.2173092 -0.0031764 -0.9760977
v 9.4616594 -17.3222294 16.7878456
vn -0.3788912 0.5758405 -0.7244648
v 9.1741228 -18.5609341 16.4643040
vn 0.0989214 0.9935842 -0.0548195
v 9.3746147 -17.2954063 16.9839363
vn -0.8083924 -0.5599481 0.1815485
v 9.4396467 -17.0492172 17.0098896
vn 0.3233016 -0.9304516 0.1724410
v 9.2802715 -16.9984818 16.9795456
vn 0.6615672 -0.7445976 0.0889006
v 8.9532204 -18.9309578 16.5611916
vn -0.2426135 0.9309797 0.2727922
v 9.3725109 -16.4624901 17.2706985
vn -0.3459281 -0.2880696 0.8929444
v 9.3385954 -16.3539066 17.1810703
vn 0.6330045 0.3901513 0.6686457
v 9.1729221 -17.1687851 16.9781361
vn 0.0946147 -0.5367650 0.8384101
v 9.1764421 -17.0300236 17.0145931
vn 0.9559258 0.2699516 0.1154649
v 9.2418423 -16.3895798 17.2358646
vn -0.2813548 0.8980784 -0.3380750
v 8.9472647 -18.3865070 16.5739994
vn 0.8687246 0.4765657 0.1349178
v 9.1188164 -17.0508499 17.1681652
vn -0.2629007 0.0700417 -0.9622772
v 8.8882647 -18.3301964 16.6521664
vn -0.8973395 0.4244139 -0.1210571
v 8.8192196 -18.2460632 16.8332424
vn -0.8539569 -0.4990310 -0.1473966
v 8.7364950 -18.0081348 16.8492374
vn 0.3672378 -0.1844168 0.9116616
v 8.9251375 -16.7528210 17.1495380
vn 0.8718254 0.4654768 -0.1524858
v 8.9893999 -16.8911018 17.2263622
vn 0.5565056 0.8053139 -0.2043796
v 8.6743670 -18.1984348 16.8066483
vn -0.3648622 0.9278239 0.0775788
v 9.0110464 -15.4683819 17.7477207
vn -0.2954523 -0.3421744 0.8919780
v 8.8715591 -16.3780231 17.2866421
vn 0.4430763 0.2646788 0.8565212
v 8.9549112 -16.5996571 17.2976742
vn -0.7119112 0.6976984 0.0799964
v 8.7135429 -16.8561058 17.2497177
vn -0.8896822 -0.3028002 0.3417274
v 8.6269789 -16.7832985 17.3255501
vn -0.5231468 -0.6845503 0.5076497
v 8.6034994 -17.8213558 17.0327473
vn 0.1194822 -0.5435200 0.8308490
v 8.4128332 -17.6996841 17.0653324
vn 0.1768321 -0.9220275 -0.3443775
v 8.3870649 -17.7777328 17.0018826
vn 0.8305348 -0.3362089 -0.4440445
v 8.6699286 -16.6223774 17.5011482
vn -0.9877459 0.1399064 -0.0691693
v 8.6011152 -16.5218887 17.4771023
vn -0.6025699 -0.5260807 0.6001239
v 8.5875034 -16.5406475 17.3339481
vn 0.7256100 0.6463103 0.2361636
v 8.2417860 -18.2050171 16.8008938
vn -0.5732159 -0.5848303 0.5739313
v 8.5909958 -16.4524307 17.4778061
vn -0.2872733 0.9506861 0.1169190
v 8.2500925 -17.9597607 17.0029278
vn 0.0243475 -0.6595362 -0.7512784
v 8.2895927 -18.3122616 16.8999557
vn 0.3676561 -0.9282956 0.0556454
v 8.4116011 -16.5900192 17.3031025
vn -0.4938803 0.7237132 -0.4819976
v 8.2106562 -18.1141930 16.9703560
vn -0.3128438 -0.5102379 0.8011155
v 8.4262877 -16.2738609 17.5304317
vn -0.7202455 0.4357456 0.5397890
v 8.0808983 -17.9525070 17.1382294
vn 0.6418831 0.7419568 -0.1936133
v 8.2066412 -17.3342781 17.2211323
vn -0.2735313 -0.6447204 0.7138041
v 8.0248652 -17.2993355 17.2224426
vn 0.7943443 0.4680120 0.3872750
v 7.9369459 -18.0671482 17.1132736
vn 0.4201682 -0.6268027 -0.6561837
v 7.9247904 -17.4671955 17.3128147
vn -0.2529549 -0.9661958 0.0497949
v 8.0423470 -17.2510719 17.3751087
vn -0.7573320 -0.3083974 -0.5756208
v 7.4500017 -19.1274147 17.0489750
vn -0.7998591 -0.3261574 0.5038321
v 8.0744905 -16.4959469 17.5810566
vn -0.0582094 0.0542016 0.9968320
v 8.1083689 -16.2986431 17.7180424
vn 0.0993394 -0.9887214 -0.1120792
v 8.0950975 -16.1907635 17.8626347
vn 0.6622012 -0.3323542 0.6715879
v 8.0486336 -16.2442875 17.7737904
vn -0.1674350 -0.9648905 -0.2023656
v 7.8311672 -17.2777538 17.4464359
vn -0.2578609 0.9580953 0.1247448
v 7.7213826 -17.2308979 17.4444275
vn -0.2260280 0.9655390 -0.1290185
v 7.9991264 -15.8328915 17.8722229
vn -0.1857280 -0.0330520 0.9820451
v 7.8600106 -16.5947437 17.4815044
vn 0.7171434 0.5866305 -0.3762578
v 7.7545462 -17.9153461 17.3135529
vn 0.8879206 -0.0990090 -0.4492153
v 7.6694579 -17.6274700 17.3725758
vn 0.7873114 -0.5977217 0.1512271
v 7.7692986 -16.6232109 17.6887321
vn 0.4461108 -0.6182814 0.6470806
v 7.7383871 -16.8165684 17.6503811
vn -0.1688136 0.4718364 0.8653741
v 7.7299738 -16.9438171 17.5690575
vn -0.3012399 0.9532283 0.0247067
v 7.8183241 -15.8693991 18.0457172
vn 0.6461535 -0.6190192 -0.4464315
v 7.7166696 -17.1749458 17.5692005
vn -0.6908998 0.3722437 0.6197518
v 7.4312043 -17.7152748 17.4892406
vn 0.6089168 0.6496949 -0.4551011
v 7.3816719 -17.4635887 17.5034237
vn -0.9257237 0.0800353 0.3696350
v 6.7860675 -18.3396683 17.2876606
vn -0.6741478 0.7350690 0.0720994
v 6.9882841 -16.2962666 18.3336124
vn 0.6285846 0.7736670 -0.0795037
v 6.8667016 -17.2817612 18.0248890
vn -0.9712502 0.2267423 0.0725335
v 6.8546929 -16.4514008 18.1330547
vn -0.0363294 -0.7073442 0.7059351
v 6.6066661 -17.8696957 17.5845146
vn 0.3048510 -0.9095709 -0.2823946
v 6.5335140 -17.8162003 17.6152992
vn 0.9322075 0.2419344 -0.2691782
v 6.4891229 -17.9647121 17.7004128
vn -0.5149125 -0.7092746 -0.4814506
v 6.1196966 -18.4725513 17.5982704
vn -0.4122286 -0.8451506 0.3402764
v 6.0796943 -17.6416130 17.8627186
vn 0.8410868 -0.5402359 -0.0267992
v 5.9267478 -17.6525593 17.8372116
vn 0.5712326 0.7993222 -0.1864870
v 5.9711823 -17.7548885 17.8171883
vn -0.6501138 0.0341074 -0.7590711
v 5.7521057 -17.5487404 18.0957737
vn -0.7474000 -0.6639213 -0.0245340
v 5.4657044 -17.6971836 18.0815601
vn 0.5297628 -0.5162474 -0.6729339
v 11.1405115 -18.8686371 15.8966722
vn 0.5856546 0.2192689 -0.7803396
v 9.9613638 -18.6633434 16.2912350
vn -0.4260384 -0.8663260 0.2607116
v 9.7052746 -19.4829941 16.1612358
vn -0.1575356 -0.6407819 0.7513862
v 9.9531021 -17.2280064 16.6813755
vn -0.1713148 0.8832442 0.4364984
v 9.9873724 -17.4939690 16.7158909
vn -0.5941774 0.0612259 -0.8020003
v 9.8336334 -17.7129860 16.7424049
vn -0.7729842 0.1762042 -0.6094648
v 9.7555475 -17.7628269 16.6836872
vn 0.8111924 0.5797829 0.0762804
v 10.1456919 -15.9187412 17.3945942
vn -0.4218157 -0.5304787 -0.7352986
v 9.6965475 -17.6393661 16.7016163
vn -0.8848634 -0.4597564 0.0751052
v 9.6316319 -18.1031113 16.6048603
vn 0.0313342 -0.9883835 0.1487157
v 9.2770214 -16.9585724 17.1614609
vn -0.9692243 -0.1623492 -0.1850595
v 9.0914173 -18.0383434 16.8196278
vn 0.6998656 -0.3901823 -0.5982858
v 9.2820635 -16.6764870 17.2031040
vn 0.9132620 0.3941931 0.1027833
v 9.3048935 -16.7584858 17.1780033
vn -0.1717028 -0.5189458 0.8373849
v 9.1080065 -16.9280205 17.1187401
vn -0.8168123 0.4428206 0.3697670
v 8.9108858 -18.1241016 16.8194294
vn -0.8527906 -0.4336153 -0.2910773
v 8.8108091 -17.4952888 17.0775528
vn 0.4893646 -0.8699688 -0.0606349
v 8.4237623 -19.4376888 16.6484413
vn -0.3249739 0.9422253 0.0812609
v 9.1811838 -15.3818436 17.9379120
vn -0.8451813 -0.5343116 -0.0134027
v 8.7727633 -18.0347939 16.9316273
vn 0.1734068 -0.4915254 0.8534243
v 8.7269144 -18.3457947 16.9870815
vn -0.6726371 -0.5679426 0.4743423
v 9.0527334 -16.5440636 17.3964481
vn -0.0740713 0.9573835 -0.2791600
v 8.6697121 -18.0741787 16.9290733
vn 0.1201472 -0.8595430 -0.4967398
v 8.7222643 -16.7329082 17.3369217
vn -0.9409917 -0.0547290 0.3339751
v 8.8723907 -16.8692036 17.3512421
vn 0.9528536 0.2644357 -0.1488080
v 8.8307457 -16.4810276 17.3515472
vn 0.4426492 0.7878042 -0.4282828
v 8.5053205 -17.5669708 17.0664253
vn 0.8525922 0.1064508 -0.5116197
v 8.5557041 -18.0196323 17.0207348
vn -0.8369969 -0.5243263 0.1565826
v 8.5023451 -18.2084007 16.9896526
vn -0.6604784 0.6561900 0.3649426
v 8.5196676 -18.3807449 16.9828701
vn -0.4043739 0.0878393 0.9103659
v 8.7959681 -16.6189232 17.4778042
vn -0.4692705 0.8355430 0.2857503
v 8.7329111 -16.9378490 17.4123135
vn -0.7458517 0.1063258 -0.6575714
v 8.5715599 -16.9619274 17.3754883
vn 0.0961238 -0.9600260 -0.2628884
v 8.0323286 -19.5834770 16.7484856
vn 0.4764052 0.3324728 0.8139410
v 8.4540281 -18.0565624 17.0689125
vn 0.4260174 -0.8964185 -0.1222425
v 8.4078083 -18.1138115 17.0582218
vn 0.5007314 0.8014248 -0.3270878
v 8.6489563 -17.5052757 17.3820438
vn -0.3714553 0.9266363 0.0580169
v 8.5189314 -15.6766815 17.8337326
vn -0.6908365 -0.5891657 0.4190808
v 8.3542070 -17.8121147 17.0943565
vn -0.3063830 0.4745398 -0.8251917
v 8.2681894 -18.1052723 16.9795475
vn 0.5308363 -0.4438390 -0.7219556
v 8.6095428 -16.7131786 17.5423450
vn 0.3403079 0.9379934 -0.0660224
v 8.4704819 -16.5726070 17.5657520
vn -0.9695621 -0.0471193 0.2402688
v 8.5998535 -16.4774914 17.6009712
vn -0.2211652 -0.9614792 0.1632290
v 8.3087111 -17.5566730 17.2884960
vn 0.7718530 0.4034258 -0.4914169
v 8.1954136 -18.3680439 16.9898682
vn -0.5173025 0.1907686 0.8342694
v 8.5931683 -16.3936710 17.6316128
vn 0.0010256 -0.5867333 0.8097796
v 8.5663948 -16.1623764 17.5785046
vn 0.6350300 -0.7501583 0.1843895
v 8.3810968 -16.2220592 17.6381187
vn -0.0332090 -0.4369404 -0.8988772
v 8.1668549 -18.0425377 17.2355404
vn -0.5578735 0.7950220 0.2381538
v 8.1169662 -18.0953407 17.1740208
vn 0.9950506 -0.0888856 -0.0444261
v 8.3556480 -16.3552189 17.6313763
vn 0.2411178 0.9655122 -0.0982267
v 8.0851221 -17.8515644 17.2086029
vn 0.5418360 -0.0598555 0.8383502
v 8.2085705 -16.4468746 17.5910950
vn 0.1858479 -0.2029754 0.9613852
v 8.3200207 -16.4658089 17.6594238
vn 0.6639331 0.7398283 0.1088441
v 8.1594248 -17.2191124 17.5808258
vn 0.9407868 0.3200245 0.1118239
v 8.0039253 -17.9406910 17.2197170
vn -0.5703373 0.7219825 0.3917354
v 7.9809213 -18.2226791 17.2307987
vn 0.6056361 0.2600181 0.7520609
v 7.8902640 -18.1034794 17.1280613
vn -0.1422055 0.4445833 0.8843774
v 7.8659945 -18.1597195 17.0552711
vn -0.5825716 -0.6538860 0.4827459
v 8.2586098 -16.2653179 17.6498203
vn 0.0553476 0.9358337 0.3480690
v 8.0500078 -17.1499043 17.5780964
vn 0.5058237 -0.4237442 0.7513875
v 7.8878012 -17.9804821 17.1607170
vn -0.0288595 -0.6332892 0.7733769
v 8.1952515 -16.2419567 17.7153625
vn 0.2782604 0.8724412 0.4017680
v 8.1503067 -16.8435001 17.6491871
vn 0.7820108 -0.2471489 -0.5721684
v 8.0724430 -16.8714676 17.5185299
vn 0.8414490 0.4896460 0.2284959
v 7.8416562 -17.9870510 17.2064190
vn -0.8012139 0.3593086 0.4784912
v 7.9929938 -16.7998219 17.5624352
vn 0.7578009 0.1241522 -0.6405655
v 7.9265509 -17.3284588 17.4726124
vn -0.7352674 0.6610326 0.1497260
v 7.8157759 -17.1196194 17.5461197
vn 0.9315872 0.1561520 -0.3282709
v 7.6895027 -17.5960960 17.5730705
vn 0.8723534 -0.1370162 0.4692826
v 7.7481880 -16.5513725 17.7832336
vn 0.8342822 -0.4094701 0.3691985
v 7.5447192 -16.7116585 17.7693634
vn 0.8323176 0.5241786 -0.1802341
v 7.6005998 -16.9904957 17.6276855
vn 0.9400454 -0.3314693 0.0802679
v 7.5699401 -16.8354759 17.7608967
vn -0.7338803 -0.4734645 -0.4870844
v 7.1100101 -18.8321800 17.2636871
vn -0.4228486 0.9046321 0.0532909
v 7.5439544 -15.9709730 18.1395016
vn 0.3653495 0.9303663 0.0306337
v 7.4486232 -17.5051289 17.9622040
vn -0.6005496 0.4186749 0.6812134
v 7.2456245 -17.9698811 17.4204712
vn -0.8649651 -0.4308998 -0.2572174
v 6.8814268 -18.5679665 17.3782578
vn -0.4151987 0.8687505 0.2699678
v 7.4318285 -16.0493279 18.2458687
vn -0.4858153 0.8731307 0.0403287
v 7.2224250 -16.1495438 18.1974792
vn -0.9330732 -0.2730804 0.2340974
v 6.8788171 -18.0169392 17.4738140
vn 0.2910921 0.0049099 0.9566825
v 6.8301101 -18.0457115 17.4432869
vn -0.7863263 -0.4666009 0.4049378
v 6.8592057 -17.9049454 17.6247921
vn -0.0923964 -0.9903930 0.1028821
v 6.7155495 -17.8031464 17.5243931
vn 0.2269995 -0.4955748 -0.8383775
v 6.6951551 -17.8874226 17.6345367
vn -0.1850867 0.8126386 0.5525952
v 6.5373545 -17.9598694 17.5714893
vn 0.0800476 -0.9519393 -0.2956417
v 6.5981212 -17.8485947 17.6978188
vn -0.2594172 -0.5160830 -0.8163094
v 6.6019492 -18.7951317 17.5122261
vn 0.1807016 0.9794603 -0.0894680
v 6.5092478 -16.7918091 17.9489498
vn -0.4880058 -0.8390982 -0.2403429
v 5.9237919 -18.4609585 17.8430672
vn -0.1686483 -0.7869883 0.5934704
v 5.7440796 -17.4863949 17.9080544
vn 0.5735385 0.7040908 0.4187000
v 5.7443452 -18.0461044 18.0361691
vn -0.4264348 -0.2937087 0.8555049
v 5.7021646 -17.8130627 17.9788589
vn 0.6675258 -0.5405948 0.5120221
v 5.6175385 -17.8294125 17.8662205
vn -0.2679763 0.7774048 0.5690610
v 5.6772318 -18.0413666 17.8728638
vn 0.8970322 -0.2290914 0.3779556
v 5.6131673 -17.8311749 18.0250740
vn -0.7964068 -0.5924506 -0.1214024
v 5.4901228 -18.2025528 17.9793282
vn -0.6804806 0.6738042 0.2879830
v 5.5573335 -17.3624878 18.2085991
vn -0.9005269 0.4344898 -0.0164293
v 5.4499626 -17.8982525 18.0824566
vn 0.8977797 0.3744212 -0.2319492
v 11.4829035 -18.0339050 16.2021809
vn 0.7200831 0.6674820 -0.1896001
v 11.3229160 -17.7108936 16.3134785
vn 0.6538228 0.7494935 0.1038042
v 10.6280880 -17.1598053 16.8548527
vn -0.3489013 -0.9337247 -0.0801632
v 10.0834942 -18.6095428 16.3423061
vn 0.1908008 -0.3372727 0.9218689
v 10.1098709 -17.0554962 16.8003654
vn -0.7110607 -0.1823350 0.6790778
v 10.2338123 -17.0804462 16.8585224
vn 0.8711945 0.0259526 -0.4902516
v 9.8993464 -18.3114510 16.5693054
vn 0.8775417 0.4292598 -0.2136742
v 10.1985130 -16.1788006 17.0802307
vn -0.3322563 -0.3958699 -0.8560916
v 9.7634716 -18.1459045 16.6164932
vn 0.6572685 0.7533342 -0.0220404
v 9.5138388 -18.2046623 16.6701126
vn -0.8960550 0.4426804 0.0334601
v 9.4259624 -17.1724949 17.1779499
vn -0.4888675 0.8110855 0.3211681
v 9.4694090 -16.7813244 17.1316967
vn -0.6425640 -0.3879174 -0.6607811
v 9.4627657 -16.6517696 17.1951866
vn -0.0531306 0.7076619 -0.7045507
v 9.4072342 -16.7700081 17.2692337
vn 0.5225040 0.8082505 0.2715153
v 9.3182058 -16.8047619 17.1588287
vn -0.0437882 -0.7122614 0.7005472
v 9.3318510 -17.0130291 17.1213665
vn 0.3447352 0.9385586 -0.0162911
v 9.1912889 -17.2144203 17.0909328
vn -0.7243276 0.5177814 0.4552494
v 9.0636530 -18.1234951 16.9847183
vn -0.5032910 -0.5922605 0.6292262
v 9.2284250 -17.0172062 17.1840973
vn 0.4028866 0.9119539 0.0776047
v 9.4652491 -15.4279356 17.6949425
vn 0.6893018 -0.6902075 0.2201741
v 8.5281162 -19.3493900 16.7695503
vn -0.7568754 -0.1599164 0.6336927
v 9.1569052 -16.7501354 17.3545322
vn 0.4845745 0.8380344 -0.2507708
v 8.7852583 -18.1016731 16.9167900
vn 0.7408440 0.5792669 -0.3400002
v 9.0071774 -16.6451263 17.3901157
vn -0.3188806 -0.5052355 0.8019055
v 9.1127844 -16.3677330 17.5229568
vn -0.8314147 -0.3916155 -0.3941914
v 8.6623669 -18.0811520 17.0684795
vn 0.7686279 0.6048278 -0.2083137
v 8.8263512 -17.8441830 17.0661812
vn -0.7590976 -0.5523774 -0.3444561
v 8.6204824 -17.2088203 17.4282284
vn 0.6075347 0.6803598 0.4098928
v 8.4647350 -18.0783100 16.9630394
vn 0.1774714 0.6392397 0.7482489
v 8.8492899 -16.2399845 17.5836697
vn 0.3822091 -0.8682858 0.3162214
v 8.9351406 -16.2427101 17.5227222
vn -0.7216209 0.3225259 0.6125687
v 8.6986818 -16.3122616 17.5599251
vn 0.2421019 0.9557083 0.1673569
v 8.5158634 -18.2888870 17.0631886
vn 0.2863934 -0.9293067 0.2331695
v 8.7163200 -16.5620060 17.5085754
vn 0.3447909 0.9361210 -0.0692576
v 8.5550137 -17.8881779 17.1371536
vn 0.5999570 -0.0736192 -0.7966378
v 8.5325928 -16.8689861 17.3765564
vn -0.2713469 0.9469881 0.1720013
v 8.3306589 -17.9912682 17.1290798
vn 0.8746192 0.2469574 0.4171970
v 8.3791761 -18.4405193 17.0990276
vn -0.1535620 0.9453036 0.2877845
v 8.5657978 -16.6188736 17.7373905
vn -0.8452865 0.5342755 0.0063678
v 8.3399410 -17.8592300 17.2393551
vn -0.0442128 -0.8611628 0.5064027
v 8.6067543 -16.1115398 17.7539978
vn -0.6883551 0.4507862 -0.5682949
v 8.1902628 -18.2665806 17.1386242
vn 0.7245842 0.6564548 0.2098689
v 8.2832899 -16.5985146 17.6450005
vn 0.9615754 -0.1552735 -0.2264133
v 8.3883295 -16.2315178 17.8282413
vn -0.7541878 -0.5986364 -0.2698801
v 8.0870171 -17.9887009 17.2853127
vn 0.2973110 0.9104537 0.2875415
v 8.0057774 -18.1375008 17.1802807
vn -0.5067298 -0.7004603 -0.5025737
v 7.8238144 -19.5521030 16.8053341
vn -0.3716705 -0.9158890 0.1516856
v 8.3645678 -16.4051647 17.7782555
vn -0.4636625 -0.8402691 -0.2810069
v 8.0982418 -17.3267536 17.5291958
vn 0.2693423 0.8625422 -0.4283407
v 7.9280171 -17.9848461 17.3025646
vn -0.7016093 -0.7118797 -0.0311729
v 8.2043276 -16.8234386 17.6630726
vn -0.0733443 -0.8264022 -0.5582832
v 8.0385876 -17.2725449 17.5938244
vn 0.5514645 0.3234472 -0.7689402
v 7.9046025 -18.1681042 17.3746872
vn -0.7399493 -0.4256492 -0.5208626
v 7.6607022 -19.3012962 16.8370056
vn -0.0017112 0.1840346 -0.9829183
v 7.9211993 -17.0309105 17.5959072
vn -0.7675250 -0.4043832 0.4973727
v 7.8767476 -17.4361858 17.4978199
vn 0.8962495 -0.1211359 0.4266883
v 7.9767847 -16.3990250 17.7950439
vn 0.5275258 -0.7848241 -0.3252195
v 7.8677592 -17.1677303 17.6671429
vn 0.6834785 -0.7259585 0.0764292
v 7.9123254 -16.2296906 17.8283958
vn 0.7205189 -0.5570669 -0.4129515
v 7.7764997 -17.3445988 17.5093861
vn 0.9281005 -0.1520782 0.3398556
v 7.8707204 -16.3233414 17.8672771
vn 0.6468254 0.6686194 -0.3668313
v 7.7508388 -17.0602932 17.6718826
vn 0.7993768 0.4913899 -0.3457350
v 7.6216378 -17.7722893 17.4277687
vn 0.4212725 -0.9020860 -0.0936501
v 7.7855959 -16.4638577 17.8351440
vn -0.0527930 -0.9829352 -0.1762138
v 7.7905412 -17.2229233 17.8659115
vn 0.9425720 -0.0808265 0.3240758
v 7.6125221 -16.8907795 17.6791668
vn -0.3371462 -0.9184562 0.2068107
v 7.4042773 -17.0389843 17.7861042
vn 0.3784739 0.9239165 -0.0559981
v 7.1351109 -17.3998966 17.7428589
vn -0.6278927 0.3804308 0.6789869
v 7.1274381 -18.3336449 17.6040363
vn -0.3300332 -0.9267464 0.1794971
v 7.2981005 -17.0779915 17.6484203
vn -0.8341135 0.1949843 0.5159805
v 6.8839240 -18.5858898 17.4611721
vn 0.6843436 -0.5832484 -0.4376016
v 6.7583790 -17.7489414 17.6737576
vn 0.6811842 0.2536076 -0.6867834
v 6.5513582 -17.9250011 17.7184753
vn -0.6112699 0.7852055 -0.0990024
v 6.2085862 -16.9634495 18.4056282
vn 0.1360769 0.2742459 0.9519833
v 6.0745659 -18.1089706 17.8558922
vn 0.6564986 0.0108567 -0.7542492
v 6.0866060 -17.6755962 18.0308132
vn 0.3953209 -0.8903402 0.2258669
v 6.0544524 -17.9982548 17.9468784
vn -0.5224203 0.8521466 0.0303852
v 6.0307570 -17.1279697 18.3236771
vn 0.5730343 -0.6059389 0.5517877
v 5.6200838 -17.7146816 18.0255299
vn 0.1437816 -0.4635660 0.8743188
v 5.5511594 -17.8154449 18.1506538
vn 0.4544861 -0.8733645 -0.1751478
v 5.5561309 -17.7148914 18.3099174
vn -0.7975740 0.1824904 0.5749549
v 5.5084963 -17.6453705 18.3611374
vn -0.9752957 -0.2002532 0.0932583
v 5.3782859 -17.8647327 18.2018490
vn 0.4469174 -0.8945422 -0.0076909
v 10.8086538 -19.1973400 16.0626850
vn 0.0000000 0.0000000 0.0000000
v 10.7945900 -18.9045677 15.9609947
vn 0.5445642 0.8357597 0.0703958
v 10.8380089 -17.3588066 16.7244205
vn 0.3308342 0.7469838 -0.5766836
v 9.9455318 -18.4944534 16.4716187
vn -0.4733160 -0.7970202 0.3751411
v 9.7620192 -19.3072624 16.4794903
vn -0.5601030 -0.7123898 0.4228303
v 9.2465725 -18.9610386 16.4592743
vn 0.7508727 0.2608924 0.6067334
v 9.9155750 -16.9859180 17.0131226
vn -0.7072477 0.5689528 0.4196348
v 9.8461256 -17.9789143 16.8490162
vn -0.0031380 0.1104279 -0.9938792
v 9.7360706 -17.8960381 16.9141598
vn 0.3423979 0.0764161 0.9364423
v 9.6438007 -18.2894497 16.6799698
vn -0.8623083 0.0232069 0.5058516
v 9.9887447 -16.3646259 17.2530041
vn 0.8438107 0.5173670 -0.1425304
v 9.5944481 -18.1382618 16.8435307
vn -0.4714694 -0.8145614 0.3379442
v 9.5921717 -17.9827347 16.7284069
vn 0.4405106 0.0583282 0.8958506
v 9.8541908 -16.2830925 17.2020645
vn 0.7073147 0.5810215 0.4026412
v 9.9112368 -15.7010517 17.5360794
vn -0.7728259 0.3595777 -0.5229188
v 9.2318497 -17.1465836 17.1484280
vn 0.6212391 0.7738414 0.1234158
v 9.3613558 -17.2016354 17.2272358
vn -0.7475515 -0.5707070 -0.3397945
v 8.9244213 -18.2690830 16.5980911
vn -0.1665056 -0.7841052 -0.5978753
v 9.4018631 -16.3125858 17.4177055
vn -0.8806178 -0.3073826 0.3605942
v 9.1727171 -16.8654137 17.3585815
vn -0.8856494 0.4574509 0.0797737
v 8.8604660 -18.1214218 16.9362640
vn -0.4372282 0.2713318 -0.8574442
v 9.0972300 -16.4775009 17.5759850
vn 0.4898889 0.5685676 -0.6608628
v 9.1459017 -16.7877483 17.4317245
vn 0.7312109 0.1743875 -0.6594843
v 9.1180182 -16.6052437 17.5495377
vn 0.5490167 0.6547020 -0.5195633
v 8.9909925 -16.6104851 17.4654408
vn -0.9269163 -0.3692556 -0.0669070
v 8.7597332 -17.3288345 17.2436638
vn -0.9854448 0.1640407 0.0446019
v 8.7149830 -18.1761093 17.1023064
vn -0.2412819 0.9038904 0.3532211
v 8.6559134 -18.2876034 17.0066223
vn -0.9238205 -0.3827226 0.0088972
v 8.7793837 -16.8812580 17.4147682
vn -0.6716584 -0.6837957 0.2851289
v 8.6601105 -17.7934437 17.1220074
vn -0.8134955 -0.5521491 0.1826376
v 8.8962526 -16.5204563 17.7373276
vn 0.4896366 0.8002928 0.3461032
v 8.6065588 -17.9566727 17.1627388
vn -0.4207677 -0.7963810 0.4344329
v 8.5038805 -17.6526108 17.1852608
vn -0.5382257 -0.7225728 0.4338223
v 8.5332079 -18.0138702 17.1294289
vn -0.5449477 -0.3218097 0.7742549
v 8.8447218 -16.1161518 17.7738361
vn -0.2472651 -0.7135935 0.6554725
v 8.7326107 -16.1975784 17.6457157
vn 0.2588681 0.9616690 0.0904442
v 8.5177965 -17.8524189 17.2623749
vn 0.6230397 0.5336870 -0.5718390
v 8.4435654 -17.8970623 17.2208729
vn -0.4550683 0.2713983 -0.8480895
v 8.3333702 -17.8317947 17.3161030
vn -0.9813023 -0.1872075 0.0447123
v 8.4214659 -17.0281658 17.6985760
vn 0.4380070 0.8941228 -0.0932433
v 8.2510834 -17.3825169 17.4239807
vn 0.7814246 -0.5932639 0.1934257
v 8.4772482 -16.0976734 17.8321152
vn 0.9090365 0.3588061 0.2119221
v 8.3671808 -16.4474964 17.6006546
vn -0.4735284 0.4495514 0.7574129
v 8.4070282 -16.6200695 17.6137829
vn -0.7080224 -0.6933173 -0.1342216
v 8.2345715 -17.8608952 17.3951950
vn 0.0651304 0.9386343 -0.3387088
v 8.2289019 -17.6704159 17.3438911
vn -0.3705993 0.9030716 0.2170664
v 8.1059885 -18.1809540 17.2681580
vn 0.7287351 0.6841714 0.0292349
v 8.0404596 -18.1708889 17.0556831
vn -0.3575457 0.9235736 0.1384668
v 8.5034361 -15.6691961 18.0198250
vn -0.7545370 -0.6064626 0.2507527
v 8.2239857 -17.4538422 17.4570847
vn 0.1005653 0.3968745 -0.9123471
v 8.0039015 -18.0925026 17.3215618
vn -0.3878923 0.9149235 0.1116000
v 8.2206993 -16.3541298 17.8896904
vn 0.8119463 -0.4410042 -0.3824377
v 8.1740208 -16.9799042 17.8007736
vn 0.1947560 -0.9586430 0.2075419
v 7.9762588 -17.4271221 17.6471748
vn -0.4228832 -0.8989835 0.1140107
v 7.8353176 -17.4710941 17.4999924
vn -0.4774436 0.5289513 0.7016111
v 7.9033818 -16.9663963 17.7419453
vn 0.6031133 0.7704180 0.2066650
v 7.7484426 -17.7998524 17.4788094
vn 0.5598954 -0.8275442 0.0410821
v 7.8563957 -16.4590588 17.6878510
vn -0.3423648 0.9297511 0.1354597
v 7.8265500 -17.1196976 17.7186317
vn -0.0689739 -0.7330920 -0.6766231
v 7.8476229 -16.3335495 18.0335655
vn 0.6316986 0.4920536 -0.5990326
v 7.9431162 -16.3782673 17.9377098
vn 0.9453416 0.2372351 -0.2237155
v 7.8068767 -16.6365185 17.8969917
vn -0.8023826 0.3325681 0.4955609
v 7.7134151 -17.5265141 17.7305431
vn 0.5790036 -0.7806812 -0.2351419
v 7.6486239 -16.6868134 17.7545166
vn 0.7300578 -0.0265218 0.6828705
v 6.7907815 -18.0490971 17.6683903
vn 0.6205695 -0.3296630 -0.7114885
v 6.7285891 -18.7770195 17.5660439
vn 0.8592911 -0.3882354 -0.3330048
v 6.7712812 -17.9283981 17.7683907
vn -0.1577270 0.9458799 0.2836079
v 6.6671772 -18.0140152 17.6910248
vn 0.0000000 -0.9980526 0.0623783
v 6.4738193 -17.9615974 17.8710804
vn -0.7231116 -0.5053000 -0.4709368
v 6.2834325 -18.7596989 17.7336636
vn 0.7793480 0.6241672 -0.0550633
v 6.6493540 -16.9322720 18.0904808
vn -0.6065295 -0.0191523 -0.7948303
v 6.2424326 -17.6268234 18.1277180
vn -0.2490216 0.1321861 0.9594348
v 5.7684627 -18.1256733 17.9426708
vn -0.2849129 -0.7120208 0.6417562
v 5.7968454 -17.6965332 18.0424747
vn 0.8297768 0.4636106 0.3107021
v 5.5823488 -18.0341778 18.0931435
vn 0.3152085 -0.9264743 0.2056430
v 5.6976738 -17.7079239 18.2932320
vn 0.8861336 0.4620181 -0.0361476
v 5.5705981 -18.0346565 18.2128830
vn 0.9318710 -0.2520624 -0.2609234
v 11.5835953 -18.5291176 16.2921219
vn 0.6234148 -0.7018687 -0.3445786
v 11.1988077 -18.9587383 16.0012226
vn 0.7228815 0.6897448 0.0411654
v 11.2422867 -17.6057854 16.5100250
vn -0.3517156 0.0479786 -0.9348766
v 10.7665224 -19.0062923 15.9926004
vn 0.9679869 0.1880370 -0.1662632
v 10.4061651 -16.4384441 17.2273331
vn 0.1481421 -0.7945009 -0.5889161
v 10.1963873 -17.0012398 16.9711151
vn 0.6320478 0.0996521 0.7684953
v 9.7168169 -18.7951756 16.4624557
vn -0.1665728 -0.8805919 0.4436344
v 10.0742273 -16.8025646 17.0760307
vn 0.5431073 0.6262304 0.5593479
v 9.7179499 -18.5596638 16.6884041
vn 0.7798727 0.1612490 -0.6048118
v 9.7025909 -18.4744225 16.7585888
vn -0.0954913 -0.3463332 -0.9332389
v 9.6599426 -17.7285385 16.8723049
vn 0.6956076 0.6620203 0.2790326
v 9.8557072 -16.4166718 17.2881947
vn -0.2534146 -0.9009012 0.3523608
v 9.8733540 -16.1761570 17.4020119
vn 0.9814003 0.0038250 -0.1919345
v 9.8050547 -16.3039246 17.3991699
vn 0.0148845 -0.9218032 0.3873725
v 9.1117144 -18.7808056 16.5329781
vn -0.9952719 0.0927431 -0.0288529
v 9.4434299 -17.4860134 17.1649170
vn 0.0330964 -0.4671772 0.8835441
v 9.3282499 -17.4430962 16.9989204
vn -0.0675308 -0.7652875 0.6401365
v 9.1841478 -18.6200409 16.7404556
vn 0.7619059 -0.5909757 0.2650417
v 9.0793467 -18.7346420 16.8140526
vn 0.7853774 -0.5494510 -0.2851071
v 9.2670956 -17.4064198 17.2582817
vn 0.6222358 0.6379710 0.4536691
v 9.6747952 -15.5571041 17.6575069
vn 0.1824563 0.9533079 0.2406527
v 9.2347937 -17.1312599 17.2939377
vn 0.6618509 -0.6812358 0.3128438
v 8.8621597 -18.9008141 16.8685474
vn -0.9677475 -0.2514038 -0.0161532
v 9.0297928 -18.0598507 17.1078262
vn 0.1301808 0.3471245 0.9287398
v 8.8582830 -18.4723911 16.9544220
vn 0.5910370 0.8065970 -0.0087538
v 9.2035294 -17.1485500 17.3695793
vn 0.7937304 0.3619312 -0.4888741
v 9.1376677 -17.0105057 17.3722229
vn -0.7453195 -0.4887457 0.4534607
v 9.2222872 -16.3771534 17.5481129
vn -0.9856749 -0.1526089 -0.0718019
v 8.9801168 -17.7014046 17.0565376
vn 0.5747533 -0.7401019 -0.3491529
v 9.1464548 -16.2707024 17.5791950
vn -0.9118763 -0.4066819 0.0556010
v 8.8933649 -17.5376472 17.3948135
vn -0.8003778 -0.5308671 0.2785239
v 8.7592440 -17.9625473 17.0954399
vn 0.1026570 0.9817119 0.1603228
v 9.3027658 -15.3431959 18.0441036
vn 0.2761363 0.9355771 -0.2201005
v 8.9958658 -16.5215054 17.5423756
vn -0.8491498 -0.4866012 0.2053386
v 8.8038826 -17.9188499 17.1752319
vn -0.0461885 0.8577000 0.5120717
v 8.6157255 -18.2412357 17.1046772
vn -0.8508614 -0.4855929 0.2005853
v 8.7026567 -16.7620869 17.5502892
vn 0.1389229 0.7571512 -0.6382966
v 8.6800451 -16.9905529 17.6431351
vn 0.9396710 0.3417993 0.0138496
v 8.7432213 -16.7750835 17.6370621
vn 0.7557458 -0.2215788 -0.6162395
v 8.6382933 -16.8097191 17.4976196
vn 0.5820115 0.7880685 -0.2005262
v 8.6825142 -17.4509525 17.5094528
vn 0.8997341 -0.4068274 -0.1580192
v 8.4550161 -18.1078072 17.2013855
vn 0.6247768 -0.5888576 0.5127383
v 8.7821226 -15.9846601 17.7727375
vn 0.4792577 -0.6565353 0.5824718
v 8.7845736 -16.1205502 17.8706226
vn -0.9781478 0.1955330 0.0706672
v 8.6838074 -16.4345722 17.8314896
vn -0.0328469 0.8790438 0.4756083
v 8.3135691 -18.1276932 17.2266064
vn 0.5722580 0.5357302 0.6208978
v 8.3993816 -18.2269802 17.1249027
vn -0.1271210 -0.9886375 0.0802252
v 8.3973780 -16.9323883 17.7105446
vn -0.5623537 0.8225537 0.0846389
v 8.2121668 -17.9975185 17.4198303
vn 0.8033901 -0.5951154 0.0200526
v 8.4811392 -16.0054436 17.8921700
vn -0.5063043 -0.8291349 0.2370472
v 8.2599192 -17.6010036 17.4449978
vn 0.0876165 -0.9263514 -0.3663285
v 8.5172501 -15.9137850 18.0083752
vn 0.7796084 0.4748943 -0.4082721
v 8.3152571 -16.5279560 17.8927536
vn -0.6606414 -0.6632168 -0.3517051
v 8.0644274 -17.6683807 17.5352554
vn 0.8702573 0.0556032 -0.4894492
v 7.8724751 -18.2548046 17.2337780
vn -0.6092627 0.1275652 -0.7826405
v 7.8795967 -17.7541218 17.4601326
vn 0.5205837 0.8238875 -0.2240582
v 7.8972564 -17.9442921 17.5452042
vn 0.3072495 -0.6976376 -0.6472245
v 7.9999905 -16.9949837 17.6406555
vn 0.6956891 -0.4672142 -0.5456441
v 7.8812909 -17.4940033 17.7650280
vn 0.8829655 0.1299342 -0.4510976
v 7.7711349 -17.7206764 17.5762749
vn 0.0000000 0.0000000 1.0000000
v 7.6751738 -17.9391518 17.5428391
vn 0.7019048 -0.0980831 -0.7054852
v 7.8467846 -16.7507992 17.9153271
vn 0.9865068 0.0497121 0.1559906
v 7.6643357 -16.5509949 17.8693981
vn 0.7057543 0.6671697 -0.2383182
v 7.5614376 -17.4856243 17.7695351
vn -0.5756723 0.4891060 -0.6552685
v 6.9137659 -18.1425667 17.7635136
vn 0.4700348 0.8583735 -0.2055779
v 6.8337841 -18.0270386 17.6734562
vn 0.2895756 0.9429566 -0.1642524
v 6.9996300 -17.3367596 18.0465126
vn 0.9084282 0.0219243 -0.4174657
v 6.7105722 -18.0205441 17.8202496
vn -0.9227688 -0.0308209 0.3841197
v 6.9125342 -16.4811821 18.4404049
vn 0.7085653 0.6801363 -0.1880157
v 6.5824347 -16.7949524 18.3820553
vn -0.4804466 0.8768954 0.0150152
v 6.1267233 -17.7399235 17.9703350
vn -0.2312891 0.9723408 0.0325397
v 6.4681873 -16.7422562 18.5132656
vn 0.9967210 0.0636630 -0.0499428
v 5.9892197 -18.1614571 17.9943256
vn -0.5709276 -0.0715728 0.8178747
v 5.8308787 -18.0123005 18.0365524
vn -0.5367807 0.0821732 0.8397107
v 5.9663801 -18.0067844 18.2130718
vn -0.7293835 0.5321160 0.4299445
v 5.7413497 -17.3088932 18.5467815
vn -0.1346475 -0.8820005 -0.4516030
v 5.6719122 -17.4667797 18.0858479
vn -0.9653515 -0.2347440 -0.1139817
v 5.4025335 -18.0468903 18.0724640
vn 0.2996078 0.1353634 -0.9444109
v 5.4055948 -17.8100491 18.1242695
vn 0.3346457 -0.9026245 0.2707053
v 10.4734783 -19.3082409 16.1996899
vn 0.9464672 0.2021508 0.2516642
v 10.4335642 -16.9153538 16.9413338
vn 0.9605529 -0.2738359 0.0484990
v 10.3860464 -16.8588295 17.0887756
vn 0.3912365 0.8969259 0.2060536
v 10.2010050 -17.2432289 16.9202061
vn -0.8856099 0.3440237 0.3119980
v 10.0563135 -18.4690018 16.5919323
vn 0.9924520 0.0853261 0.0880824
v 10.3728390 -16.6535244 17.1982288
vn -0.9164321 0.1390531 0.3752552
v 10.1502876 -16.9158688 17.0717487
vn -0.9736305 -0.1789872 0.1414469
v 9.9030552 -18.9783077 16.5688019
vn -0.2005793 -0.9412256 -0.2717761
v 9.7204533 -18.7412853 16.5372772
vn 0.8309788 0.5247825 0.1846016
v 9.7791195 -18.9229431 16.5695763
vn -0.7328954 -0.2484096 0.6333696
v 9.7942400 -18.3652916 16.6272545
vn -0.7308794 0.6719963 0.1193162
v 9.6549158 -18.1359272 16.7599812
vn -0.3113035 0.7156293 0.6252719
v 9.9329643 -16.4043808 17.2883282
vn 0.6903447 -0.6736277 -0.2639128
v 9.5829000 -17.9287357 16.9910316
vn 0.6871400 0.2030210 0.6975824
v 9.7136946 -15.7350807 17.7470036
vn 0.5429091 -0.5051045 0.6709092
v 9.1414499 -18.4575157 17.0073547
vn 0.8487059 0.3787654 0.3691006
v 9.2870302 -17.6612663 17.2032013
vn -0.4026302 -0.9148295 0.0312401
v 9.2252836 -17.0367165 17.3259048
vn 0.8843241 0.4360590 0.1668039
v 8.9446297 -18.1131420 17.1740055
vn -0.2745111 -0.4650200 0.8416651
v 9.1371326 -16.5064545 17.4741478
vn 0.0952056 -0.2960710 0.9504093
v 8.8338833 -18.3923111 17.0365791
vn 0.9398007 0.3385657 -0.0463458
v 8.8843851 -17.8674927 17.2910099
vn 0.9113893 0.4114203 -0.0101433
v 8.7820845 -18.1401825 17.1251392
vn -0.9967844 -0.0531712 0.0599481
v 8.8486176 -18.1252651 17.1527538
vn -0.5555698 -0.0869725 0.8269087
v 8.8245258 -18.2217960 17.0471497
vn -0.6223926 -0.5121831 -0.5918581
v 9.0901031 -16.3100128 17.6616287
vn 0.3192394 0.4648033 0.8258597
v 8.6197453 -18.4870262 17.0299015
vn 0.8555420 -0.5177138 0.0045066
v 8.6329107 -18.3894196 17.0415592
vn 0.9272687 0.1203225 -0.3545353
v 8.9314213 -16.3535194 17.5901794
vn -0.7548231 -0.6405165 -0.1413529
v 8.8301134 -17.3482914 17.5378017
vn -0.7559364 -0.6483820 0.0903383
v 8.7160187 -17.8590412 17.3443699
vn -0.8747274 -0.4630483 0.1429625
v 8.6388893 -17.7456245 17.2793140
vn -0.4895979 -0.0133025 0.8718469
v 8.8600025 -16.7991104 17.6139698
vn -0.8676703 -0.0375997 0.4957162
v 8.8492985 -16.6327858 17.6075363
vn 0.5023608 -0.4662782 0.7281610
v 8.4712019 -18.3294544 17.1318169
vn -0.1686635 0.1983628 0.9655076
v 8.5319777 -18.4794044 17.1338692
vn 0.9256654 -0.2247691 0.3043393
v 8.5705795 -17.9903183 17.2966938
vn 0.8613416 -0.2438318 -0.4456868
v 8.5200558 -18.1424618 17.2895660
vn -0.6879823 0.6526721 -0.3173319
v 8.7036133 -16.2830696 17.7639599
vn 0.8814541 -0.4704883 0.0409818
v 8.4050360 -18.1521435 17.2887383
vn -0.7135983 0.5142487 -0.4757371
v 8.6458454 -16.2222519 17.8917198
vn 0.9193973 0.3430965 0.1923369
v 8.3050413 -18.3287506 17.1726952
vn -0.7974671 0.0433528 -0.6018030
v 8.6447620 -16.3438358 17.8718128
vn -0.2310017 -0.9647238 0.1262784
v 8.4521360 -17.4838924 17.4910393
vn 0.0328955 -0.9742465 0.2230732
v 8.3566132 -17.5377979 17.5011902
vn 0.4411708 0.8186690 -0.3676269
v 8.2530546 -18.0950699 17.2600574
vn 0.4622660 0.5719534 -0.6776279
v 8.3081179 -17.9673977 17.3051147
vn -0.4143474 0.8917398 0.1819792
v 8.4484148 -16.6481056 17.8481197
vn 0.0527866 -0.9972248 -0.0525013
v 7.8610916 -19.6363106 17.0297794
vn -0.5258615 0.8269598 -0.1990155
v 8.2011251 -18.1979332 17.3413010
vn 0.6406555 0.5954875 -0.4847218
v 8.0292521 -18.2131481 17.3335457
vn 0.5102576 0.6329061 -0.5822948
v 8.3927212 -16.5387211 17.9544163
vn 0.8935685 -0.4438231 0.0675014
v 8.4216805 -16.3968143 17.8374119
vn 0.9063757 0.1810263 -0.3817231
v 8.0788794 -17.5769653 17.4820461
vn -0.7509835 -0.6589286 -0.0428585
v 8.3378010 -16.3108196 17.9759750
vn 0.0204597 0.7587457 0.6510655
v 8.0228920 -17.6040058 17.5916767
vn -0.3838153 -0.9198618 -0.0808711
v 8.2864037 -16.2350788 17.9288731
vn -0.2987721 0.9501716 0.0889333
v 7.9794111 -16.9112110 17.6896038
vn 0.9017662 -0.2516488 -0.3514125
v 7.8858070 -17.5602379 17.6481075
vn 0.5579340 -0.2178635 -0.8007779
v 8.0684757 -16.4304047 17.9495430
vn -0.3532340 0.8738442 0.3340990
v 7.9918909 -17.0979958 17.9053211
vn 0.9197584 0.0153904 -0.3921832
v 7.8630834 -17.1783676 17.8451576
vn 0.2033376 -0.8384445 -0.5056329
v 7.7538385 -17.5130234 17.5953026
vn 0.3734311 0.7973244 -0.4741550
v 7.7490702 -17.9457645 17.6281700
vn 0.3300789 -0.5915418 -0.7356129
v 8.0393982 -16.2807713 17.9818726
vn -0.6588308 -0.5133627 -0.5499097
v 7.3631096 -19.4332237 17.2389507
vn -0.3118266 -0.3450245 -0.8852809
v 7.8000193 -16.8688145 17.9860077
vn -0.6895105 -0.1873365 -0.6996287
v 7.2411022 -19.0924664 17.2961617
vn 0.5656456 0.8246188 -0.0069972
v 7.7997189 -16.7320633 18.0429707
vn 0.6050061 0.7887633 0.1087198
v 7.7251067 -17.0593262 17.9106636
vn -0.2987206 -0.8707609 -0.3905657
v 7.7635236 -16.5563774 18.0050564
vn -0.8134951 0.3665158 0.4515439
v 7.6827621 -17.8335133 17.9079800
vn -0.7088819 0.4000228 0.5809202
v 7.3146987 -18.0403519 17.5880356
vn 0.8055696 -0.2437700 -0.5400314
v 7.4814672 -17.5952740 17.6408005
vn -0.1941922 0.8338513 0.5167025
v 7.9389186 -15.8801765 18.2704010
vn 0.0000000 -0.8944272 0.4472136
v 7.2845435 -17.7872772 17.7363167
vn 0.0000000 -0.8944272 0.4472136
v 7.2271328 -17.8625164 17.8230171
vn -0.6680025 0.3681588 0.6467083
v 7.2942152 -18.4441547 17.7721405
vn -0.9232851 0.0532049 0.3804127
v 7.0100775 -18.0546970 17.8071918
vn 0.7017415 -0.3273345 -0.6327805
v 7.0548172 -18.5251274 17.8159904
vn -0.5210865 -0.8478874 -0.0977544
v 6.8527675 -17.8351364 17.8001461
vn -0.4207121 0.6273922 0.6552712
v 6.9826117 -16.3803864 18.4938297
vn 0.0670532 0.9977028 -0.0096385
v 6.7979712 -18.1191540 17.8799686
vn -0.8557656 -0.4750350 0.2049560
v 6.9659805 -16.6360970 18.2399464
vn -0.5690270 -0.6713125 -0.4749188
v 6.7104492 -17.8713608 17.8785419
vn 0.6528085 0.7545289 -0.0672853
v 6.8747888 -17.2313728 18.2360706
vn 0.3267800 -0.8684996 0.3727243
v 6.0900354 -18.0764179 18.1438904
vn -0.6914681 -0.6932679 0.2031045
v 5.9132519 -17.6280193 18.2639217
vn -0.2967045 0.9100643 0.2893949
v 5.6844549 -18.0516663 18.1004353
vn 0.9163574 0.3431262 0.2062853
v 11.4006777 -17.8196278 16.5280323
vn 0.6258147 0.3615310 0.6911233
v 10.5294123 -17.1822433 17.0043697
vn -0.2319442 -0.8503147 0.4724055
v 9.8252945 -19.4257679 16.3991089
vn 0.9784079 -0.0517831 0.2000918
v 10.4111261 -16.8552933 17.2604790
vn -0.9971449 0.0501377 -0.0564657
v 10.3247271 -17.2047462 17.0114021
vn -0.2849909 -0.3118013 -0.9063996
v 10.0893888 -16.8490562 17.2462730
vn -0.6816635 0.5540867 0.4778314
v 9.8693714 -18.5880585 16.7818222
vn 0.8956571 0.3662207 -0.2523505
v 9.7081347 -18.8792801 16.6503258
vn -0.5296525 -0.7735651 0.3479443
v 9.5889139 -19.1455708 16.7309322
vn 0.6450182 0.1689458 -0.7452576
v 9.7270632 -18.3787174 16.9077168
vn -0.5004998 -0.8603052 -0.0968242
v 9.6984053 -18.0505886 17.0341816
vn -0.9890790 -0.1184510 0.0877046
v 9.9844923 -16.3173218 17.4355888
vn -0.9686378 -0.1376251 -0.2068820
v 10.0353355 -16.2770519 17.5242558
vn 0.4190922 -0.5154981 -0.7474112
v 9.9057808 -16.1683102 17.5408382
vn 0.3513815 0.3124565 -0.8825543
v 9.9211826 -16.3267193 17.5363827
vn -0.7031213 -0.4668950 0.5363111
v 9.4502258 -18.8777943 16.8576450
vn 0.5524299 0.4753816 0.6847143
v 9.9111481 -15.8655701 17.6310673
vn -0.8847688 -0.3099206 0.3480424
v 9.4789591 -17.1269836 17.4283142
vn -0.8259299 0.5060392 0.2485241
v 9.3898535 -17.6287060 17.0974045
vn 0.2635990 0.5836333 -0.7680416
v 9.3344765 -17.6113796 17.3254795
vn 0.7869342 -0.4865546 0.3794722
v 9.0964222 -18.5929813 17.0341949
vn -0.0404861 -0.2173065 0.9752635
v 9.1175041 -18.3137474 17.0398159
vn 0.7051536 0.6997781 -0.1143199
v 9.4729500 -15.4705057 17.9823380
vn -0.7617528 0.6473281 0.0264398
v 8.9500036 -18.4707928 17.1203194
vn -0.9141080 -0.0232522 0.4048035
v 9.3159752 -16.7245960 17.6339741
vn -0.7209018 -0.1403238 0.6786824
v 8.8236380 -18.3151493 17.1611900
vn -0.2471552 0.9159464 0.3161590
v 8.8262606 -18.4825916 17.1169453
vn -0.9328189 0.3269717 0.1514545
v 9.1168127 -16.7744999 17.6343441
vn 0.5658286 -0.7739483 -0.2843273
v 8.7373314 -18.3610306 17.1254768
vn 0.0266222 0.4808040 0.8764238
v 8.7078352 -18.5532227 17.0254383
vn -0.9982211 -0.0583717 -0.0121433
v 9.0858641 -16.5705795 17.7099075
vn -0.8620657 -0.4963141 -0.1025426
v 8.8173838 -18.0222301 17.3402290
vn 0.4446289 -0.8957131 -0.0018152
v 8.6402168 -18.5035019 17.1608772
vn -0.8661940 -0.4730268 0.1611019
v 8.6914854 -18.1425667 17.2164783
vn -0.5831434 0.5800607 0.5687472
v 8.6393452 -18.3412647 17.1898575
vn -0.9732980 0.1915392 -0.1265063
v 8.7761593 -16.8534260 17.5735531
vn 0.8263487 0.0785623 -0.5576521
v 8.7588339 -16.6284142 17.7102318
vn -0.6783496 -0.7286998 0.0940129
v 8.6711206 -17.6344795 17.4555721
vn -0.7870589 -0.6126145 0.0724001
v 8.6057205 -17.8326664 17.3851261
vn -0.5733260 0.3354199 0.7475231
v 8.5798626 -18.3722897 17.2481804
vn -0.8192990 0.1404747 0.5558920
v 8.9688139 -16.0033894 17.8570786
vn 0.5619350 -0.5091746 -0.6518975
v 8.8616772 -16.5787830 17.9212723
vn 0.6542298 -0.3802789 -0.6537366
v 8.4975843 -18.2860680 17.2401409
vn -0.2971247 0.6825570 0.6677073
v 8.7531281 -15.6037703 18.1764450
vn -0.4847180 -0.7066064 0.5155151
v 8.8813772 -16.0139523 17.9081936
vn 0.8318474 -0.4730597 -0.2902488
v 8.3952332 -18.2471371 17.2655525
vn -0.7591940 0.0739180 0.6466534
v 8.4418440 -17.9286861 17.3712807
vn 0.2238330 0.9553443 0.1929148
v 8.6443119 -17.4269886 17.6724300
vn -0.1812580 0.9407921 -0.2864539
v 8.4507771 -17.8537598 17.4705563
vn 0.1113579 -0.9378318 0.3287415
v 8.7785854 -16.0245800 17.9580536
vn -0.7645567 0.6445316 -0.0056648
v 8.5759287 -17.1957703 17.8431320
vn -0.3392763 -0.0647170 0.9384580
v 8.4771805 -16.9437695 17.6549778
vn 0.8659967 -0.0139775 -0.4998543
v 8.3356209 -18.0531006 17.4328575
vn -0.7372316 -0.6157403 -0.2781251
v 8.4294882 -17.9919434 17.4579620
vn -0.2308637 -0.9728447 0.0165867
v 8.4825687 -16.8781128 17.7936840
vn -0.1238247 -0.2617858 -0.9571498
v 8.4628773 -16.5204620 17.8583431
vn -0.3255934 -0.9298446 -0.1714000
v 8.2599230 -17.4449463 17.6611824
vn -0.9860271 -0.1426593 -0.0860172
v 8.1214781 -17.8593006 17.4169254
vn 0.4192964 0.8690826 -0.2624615
v 8.2625208 -17.8945408 17.5257111
vn -0.2443521 0.7228916 0.6463124
v 8.5693645 -15.7031832 18.1455135
vn 0.3850055 0.8801846 -0.2775716
v 8.3805838 -16.6926441 17.8881931
vn -0.4767091 -0.8381286 -0.2651205
v 8.2018528 -17.9704285 17.5403805
vn 0.6431409 0.2611697 -0.7198335
v 8.5260153 -16.0139179 18.0712948
vn 0.0805190 -0.5003176 -0.8620899
v 8.4565449 -16.3867779 17.9838810
vn -0.6298375 -0.7335333 0.2554088
v 8.2781773 -16.9150448 17.9027710
vn 0.3572926 0.8887388 0.2872027
v 8.3428879 -17.4156857 17.7678051
vn -0.5007670 -0.8567687 0.1232061
v 8.0989437 -17.4873142 17.8183975
vn -0.0041270 0.1448338 -0.9894474
v 8.0077066 -17.7930546 17.5429668
vn -0.8905107 -0.3288592 0.3143921
v 8.2489815 -16.5276852 17.9948711
vn 0.0068392 0.7067080 0.7074723
v 8.1142778 -17.3407383 17.8118992
vn -0.4140892 -0.4959922 -0.7632313
v 8.0605240 -17.0760345 17.8756218
vn -0.2779545 0.8954872 0.3476262
v 8.1371613 -17.0158844 17.9249706
vn 0.4299690 -0.3804947 -0.8187494
v 8.2075968 -16.2839050 18.0638905
vn 0.0485669 -0.8807019 -0.4711746
v 8.0171099 -16.5141201 18.0719738
vn 0.2278181 0.1893605 -0.9551134
v 8.0141821 -16.3661690 18.1093788
vn 0.0099835 0.0007018 -0.9999499
v 7.9073825 -16.6767445 17.9715519
vn 0.4144085 0.9068721 0.0764766
v 7.7866664 -16.4269276 17.9758682
vn 0.1300192 -0.1483088 -0.9803568
v 7.7597594 -16.6568737 18.1165485
vn 0.5922219 -0.6219234 -0.5123325
v 7.6966195 -16.8723450 18.0344543
vn 0.9945220 0.0586440 0.0865266
v 7.4510865 -16.9279766 17.7256813
vn -0.6459270 -0.7619328 0.0472943
v 7.5632992 -17.1194382 18.0362530
vn -0.6894510 -0.1478939 -0.7090731
v 7.1971369 -19.2929497 17.3018589
vn 0.0000000 -0.8944272 0.4472136
v 7.2695441 -17.8691483 17.9340553
vn -0.6644918 -0.1183650 -0.7378621
v 7.0332308 -19.0371799 17.4535179
vn -0.9894917 0.0309206 -0.1412451
v 6.8788786 -18.8099747 17.5797577
vn 0.5111432 0.8571917 0.0628899
v 7.3474274 -17.3980560 18.0890160
vn 0.4763738 -0.8339562 -0.2785408
v 6.8466935 -17.8713799 17.8647518
vn 0.7163264 0.6919271 -0.0900749
[truncated: 64,185,600 more chars]
